# Supplementary material for: KDM3B suppresses APL progression by restricting chromatin accessibility and facilitating the ATRA-mediated degradation of PML/RARα
Source: Cancer Cell Int. 2019 Oct 4;19:256. doi: 10.1186/s12935-019-0979-7 (PMC6778369; doi:10.1186/s12935-019-0979-7)
Supplement: Supplementary file 1 — Additional file 1. Quantitative PCR primers and details of antibodies. [file 12935_2019_979_MOESM1_ESM.xlsx]

## Sheet: Sheet1
Quantitative PCR primers
Human-ACTB-F	CGTGCGTGACATTAAGGAGAAG
Human-ACTB-R	GGAAGGAAGGCTGGAAGAGTG
Human-CREB5-F	CTGTCCCAGGCTCTCTATCT
Human-CREB5-R	ATCCTGGCATTGTAGGGTTG
Human-LMO2-F	GATGACAATGCGGGTGAAAG
Human-LMO2-R	GTCAGAGTTGATGAGGAGGTATC
Human-MAGEB2-F	GAGATCCTCAAGAAAGCCTCTG
Human-MAGEB2-R	CCTTGTCGATGAAGGTGTAAGT
Human-GRID1-F	CTGTGGTTGGTGTGCTGATA
Human-GRID1-R	GGCTCCATAGACAATCCAGATG
Human-TMPRSS4-F	GCAGTTCCCACTCACTTTCT
Human-TMPRSS4-R	GTCAGACATCTTCCCTCCATTC
Human-ADGRE1-F	CACATCTGTGCCTTTGGTTATG
Human-ADGRE1-R	TTCAGCCAGCAGCGATTAT
Human-GATA1-F	CGGCCTCTATCACAAGATGAAT
Human-GATA1-R	GCAGTTGGTGCACTGAGTA
Human-KDM3B-F	CCATCGTCAGCCTTAAAGCAC
Human-KDM3B-R	TCCAGGCATACTATCAGCCTC
Antibodies List
Antibodies	Source	Catalog
JMJD1B（mouse monoclonal antibody）	Cell Signaling Technology	Cat#5377S
Anti-mouse IgG, HRP-linked Antibody	Cell signaling technology	Cat#7076
Anti-rabbit IgG, HRP-linked Antibody	Cell signaling technology	Cat#7074
β-actin（rabbit monoclonal antibody）	Cell Signaling Technology	Cat#5125
Histone H3（rabbit monoclonal antibody）	Cell Signaling Technology	Cat#4499
Anti-mouse IgG（H+L）, F（ab'）2 Fragment	Cell Signaling Technology	Cat#4409s
Anti-rabbit IgG（H+L）, F（ab'）2 Fragment	Cell Signaling Technology	Cat#4412s
PML/RARα（rabbit polyclonal antibody）	Abcam	Cat#ab43152
H3K9me1（rabbit polyclonal antibody）	Abcam	Cat#ab9045
H3K9me2（rabbit polyclonal antibody）	Active Motif	Cat#39753
H3K9me3（rabbit polyclonal antibody）	Active Motif	Cat#39765
CD11b-FITC	Immunotech	Cat#IM0530U
CD11b-PE	Immunotech	Cat#IM2581U
