# Supplementary material for: KDM3B suppresses APL progression by restricting chromatin accessibility and facilitating the ATRA-mediated degradation of PML/RARα
Source: Cancer Cell Int. 2019 Oct 4;19:256. doi: 10.1186/s12935-019-0979-7 (PMC6778369; doi:10.1186/s12935-019-0979-7)
Supplement: Supplementary file 2 — Additional file 2. Differentially expressed genes between KDM3B-knockdown NB4 versus scrambled control NB4 cells. [file 12935_2019_979_MOESM2_ESM.xlsx]

## Sheet: Sheet1
KDM3B knock-down versus Scramble control NB4
symbols	baseMean	log2FoldChange	lfcSE	stat	pvalue
EPB41L3	4.05462	-5.56608	2.40781	-2.31168	0.0207953
CCL2	461.116	-5.5477	1.34924	-4.11173	3.93e-05
TLR8-AS1	3.7148	-5.44866	2.33035	-2.33813	0.0193807
GPR174	3.32281	-5.28266	2.43141	-2.17267	0.0298051
SYN1	2.88409	-5.08499	2.53054	-2.00945	0.0444894
RARRES3	5.45846	-4.57135	1.99672	-2.28942	0.0220548
NEURL1B	4.9409	-4.2508	2.05022	-2.07334	0.0381409
ITGAD	4.89236	-4.23704	2.05046	-2.06639	0.0387921
NYNRIN	7.05469	-4.02002	1.68273	-2.38899	0.0168949
CD36	124.541	-3.90938	0.49804	-7.84953	4.18e-15
GSTA4	5.92909	-3.76547	1.80501	-2.08612	0.0369677
ACTN2	5.7331	-3.71821	1.8538	-2.00572	0.0448861
IFI27L2	12.0925	-3.56945	1.55943	-2.28894	0.0220826
MCTP2	5.90422	-3.56023	1.71581	-2.07495	0.037991
PCAT18	8.37969	-3.5374	1.4299	-2.47388	0.0133655
ADGRE3	20.4172	-3.49417	0.969115	-3.60553	0.000311521
ADGRE1	87.4903	-3.48728	0.480518	-7.25734	3.95e-13
ERMN	9.38794	-3.29941	1.34552	-2.45214	0.0142011
CNR2	145.049	-3.25152	0.547997	-5.93345	2.97e-09
MDH1B	7.32631	-3.17609	1.49298	-2.12736	0.0333905
CMPK2	7.85031	-3.16579	1.58172	-2.00149	0.0453399
CYP1A1	90.7785	-3.1071	1.25302	-2.4797	0.0131493
SEMG1	11.4217	-3.09541	1.2014	-2.5765	0.00998055
AKR1C2	18.8919	-2.98809	0.940849	-3.17595	0.00149345
PLB1	136.261	-2.93911	0.382592	-7.68212	1.56e-14
SLAMF8	7.3849	-2.92024	1.44158	-2.02572	0.0427936
ADTRP	8.276	-2.90032	1.44133	-2.01225	0.0441932
MAPT	14.7018	-2.85681	1.18237	-2.41617	0.0156848
MS4A6A	14.0398	-2.84513	1.05262	-2.7029	0.00687369
PLIN2	7.95624	-2.7122	1.36586	-1.98571	0.0470652
CCDC80	12.7182	-2.68053	1.08782	-2.46414	0.0137344
NEGR1	9.01304	-2.63694	1.33135	-1.98066	0.0476295
LINC00599	120.365	-2.63569	0.530549	-4.96785	6.77e-07
PIK3R6	12.4506	-2.57952	1.14307	-2.25666	0.0240292
IL32	67.7427	-2.5754	0.595129	-4.32747	1.51e-05
IFIT5	12.2089	-2.55665	1.18706	-2.15376	0.0312593
TRIM22	88.7042	-2.55037	0.480392	-5.30893	1.1e-07
AC109826.1	20.2941	-2.5181	0.90767	-2.77424	0.00553306
LAMC2	18.3847	-2.51632	0.916221	-2.74641	0.00602505
BLVRA	19.2191	-2.51171	0.917604	-2.73725	0.00619561
LINC01221	30.1539	-2.50625	0.720677	-3.47764	0.000505857
RUBCNL	28.1484	-2.50214	0.747685	-3.34652	0.00081832
NR1I2	19.447	-2.49982	0.868796	-2.87734	0.00401045
SIGLEC6	90.8511	-2.49616	0.431549	-5.78419	7.29e-09
ATP1A2	16.7282	-2.46219	0.992998	-2.47955	0.0131547
FGR	34.9406	-2.45581	0.682781	-3.59677	0.000322187
UBE2L6	44.4479	-2.44304	0.620824	-3.93515	8.31e-05
SIGLEC8	34.9111	-2.42569	0.665378	-3.64558	0.00026679
PDE3A	39.628	-2.37085	0.618164	-3.83531	0.000125405
SKIL	409.575	-2.34738	0.388132	-6.04789	1.47e-09
TBC1D3D	17.2874	-2.34712	1.12581	-2.08483	0.0370851
RNASE6	11.3918	-2.34119	1.12184	-2.08691	0.0368959
PLA2G2C	25.0337	-2.3228	0.796349	-2.91681	0.00353626
CD101	72.3932	-2.3152	0.499527	-4.63479	3.57e-06
CLEC5A	50.1324	-2.30667	0.577423	-3.99477	6.48e-05
FABP6	45.3814	-2.30532	0.605958	-3.80442	0.000142135
FAM183BP	12.1555	-2.27787	1.12673	-2.02167	0.0432108
IL18RAP	180.827	-2.25137	0.342636	-6.57073	5.01e-11
NR2F1-AS1	29.0955	-2.24712	0.733225	-3.0647	0.00217886
KIFC1	40.6207	-2.24536	0.78082	-2.87564	0.00403206
ENTPD1	92.5601	-2.2406	0.506697	-4.42197	9.78e-06
TMPRSS4	49.9204	-2.19685	0.648143	-3.38945	0.000700338
GTPBP6	230.347	-2.14889	0.406266	-5.28938	1.23e-07
GGNBP2	89.9563	-2.13909	0.484329	-4.4166	1e-05
IPCEF1	90.791	-2.13081	0.486033	-4.38408	1.16e-05
IL5RA	12.692	-2.12617	1.04714	-2.03046	0.0423102
SAMD9L	59.6301	-2.10865	0.530377	-3.97575	7.02e-05
SIGLEC14	24.5836	-2.07607	0.855792	-2.42591	0.0152701
RAB27B	707.704	-2.06137	0.239677	-8.60061	7.93e-18
CD52	26.8783	-2.05902	0.75566	-2.72479	0.00643425
ABHD17C	54.285	-2.04652	0.600953	-3.40546	0.000660533
JAML	23.1512	-2.03668	0.784931	-2.59472	0.00946679
LGALS3	42.7567	-2.03471	0.626222	-3.24918	0.00115738
GRIK3	58.909	-2.01154	0.509997	-3.94423	8.01e-05
GATA1	75.3286	-2.00919	0.474074	-4.23813	2.25e-05
KYNU	23.1428	-2.00847	0.804188	-2.49751	0.0125067
LGALS9B	16.8967	-1.9385	0.933379	-2.07686	0.0378141
DOK2	19.8131	-1.91793	0.846538	-2.26562	0.0234746
EBF1	22.3321	-1.90269	0.83155	-2.28813	0.0221302
SNORD14E	21.3139	-1.89507	0.819406	-2.31274	0.020737
S100B	111.848	-1.86018	0.390064	-4.76891	1.85e-06
GPSM3	70.0753	-1.85111	0.628183	-2.94677	0.00321116
FHAD1	15.9753	-1.83464	0.932113	-1.96825	0.0490389
SNCG	28.6495	-1.82221	0.721016	-2.52728	0.0114949
PROX2	45.6367	-1.82054	0.611456	-2.97739	0.00290712
HOXA5	22.9271	-1.81033	0.778755	-2.32465	0.0200908
ZEB2-AS1	24.3812	-1.75782	0.756194	-2.32456	0.0200954
ITPK1	162.799	-1.74383	0.417276	-4.17909	2.93e-05
CDK15	54.9255	-1.74132	0.55805	-3.12037	0.00180626
CARD16	22.0058	-1.72848	0.820726	-2.10603	0.0352016
C1orf54	39.2931	-1.7189	0.603849	-2.84657	0.00441928
NCF1C	98.5228	-1.70582	0.497705	-3.42737	0.000609455
RGS1	78.5687	-1.6958	0.509119	-3.33086	0.000865783
ZNRD1	78.4627	-1.68341	0.652689	-2.57919	0.00990313
BCL3	54.4733	-1.6752	0.558372	-3.00014	0.00269851
CARS	45.408	-1.67414	0.750434	-2.2309	0.025688
CX3CR1	48.0843	-1.66729	0.549428	-3.03459	0.00240862
NR2F1	222.342	-1.64876	0.319061	-5.16753	2.37e-07
FFAR4	193.391	-1.62075	0.328336	-4.93626	7.96e-07
PAX6	60.4877	-1.61482	0.500125	-3.22884	0.00124294
THBS1	1159.69	-1.60887	0.741113	-2.17088	0.0299399
NLRC4	41.959	-1.60879	0.586822	-2.74153	0.00611534
MZB1	35.8847	-1.60469	0.750556	-2.138	0.032517
ZFHX3	68.6911	-1.59983	0.480081	-3.33242	0.000860951
APOBEC3G	31.7758	-1.59243	0.670713	-2.37424	0.0175852
LPAR5	22.4807	-1.57777	0.801028	-1.96968	0.0488756
ADORA3	31.4845	-1.57727	0.680053	-2.31933	0.0203769
NMNAT2	75.1045	-1.57597	0.464518	-3.3927	0.000692064
ITGB7	40.4198	-1.57492	0.71045	-2.21679	0.0266374
IFI16	173.559	-1.57178	0.371097	-4.2355	2.28e-05
CD84	265.273	-1.56544	0.32756	-4.77908	1.76e-06
S100A16	28.7787	-1.56433	0.708385	-2.2083	0.0272234
CD44	331.222	-1.56137	0.40338	-3.87072	0.000108513
NCF2	45.9703	-1.54424	0.605284	-2.55127	0.0107331
PYHIN1	27.7183	-1.54134	0.737914	-2.08878	0.0367274
KIAA1211L	52.3078	-1.53955	0.558017	-2.75896	0.00579852
LGALS9C	42.879	-1.53776	0.612349	-2.51125	0.0120304
NFATC4	348.233	-1.52727	0.256672	-5.95027	2.68e-09
CASP1	153.187	-1.52461	0.371967	-4.09879	4.15e-05
GPR156	54.4652	-1.51976	0.699073	-2.17397	0.0297077
ITGA2B	120.637	-1.5135	0.413882	-3.65685	0.000255336
SERPINA1	53.8504	-1.50031	0.580302	-2.58539	0.00972683
NCF1B	122.176	-1.49168	0.4499	-3.31558	0.000914547
LINC01619	28.3819	-1.48678	0.703499	-2.11341	0.0345654
UPK3A	46.0596	-1.47245	0.578304	-2.54616	0.0108916
SLA2	75.9516	-1.46802	0.499264	-2.94036	0.00327833
PCED1B	76.9377	-1.46396	0.587585	-2.49149	0.0127208
ACSM3	104.405	-1.45932	0.413613	-3.52824	0.00041834
ALOX5AP	64.913	-1.45264	0.503627	-2.88436	0.00392209
PHEX	58.2408	-1.44264	0.671842	-2.14729	0.03177
KIAA1211	34.9637	-1.44236	0.7003	-2.05963	0.0394342
CYTH4	69.5014	-1.44164	0.541391	-2.66285	0.00774828
SDC2	559.452	-1.44122	0.292584	-4.92584	8.4e-07
SLC28A3	210.102	-1.41677	0.302631	-4.6815	2.85e-06
HES1	144.599	-1.40255	0.368925	-3.80171	0.000143701
LPAR4	69.1959	-1.3946	0.467154	-2.98531	0.00283295
ABI3	107.448	-1.39177	0.408999	-3.40286	0.000666836
SIGLEC17P	113.988	-1.38778	0.428485	-3.2388	0.00120033
TSPOAP1	460.469	-1.37585	0.289531	-4.75198	2.01e-06
RAB6B	214.03	-1.37251	0.297568	-4.61243	3.98e-06
TGM5	314.112	-1.36684	0.326315	-4.18872	2.81e-05
PNMT	50.0897	-1.3647	0.544934	-2.50433	0.0122683
FLT4	33.5522	-1.36305	0.666637	-2.04467	0.0408876
SLIT1	39.9956	-1.36277	0.676214	-2.0153	0.043873
PHACTR3	481.242	-1.3607	0.273711	-4.97131	6.65e-07
RNF144A	40.9524	-1.35935	0.634748	-2.14156	0.0322287
IL1RL1	199.501	-1.35627	0.374195	-3.62449	0.000289533
TREML2	78.8007	-1.33799	0.466195	-2.87002	0.00410441
SPCS2P4	246.712	-1.33215	0.416882	-3.1955	0.00139588
FCER1G	329.694	-1.32754	0.293576	-4.52195	6.13e-06
HAVCR2	34.4483	-1.32474	0.638937	-2.07335	0.0381396
AIF1L	64.9539	-1.32414	0.487168	-2.71803	0.00656715
TPH1	31.6978	-1.32389	0.654818	-2.02176	0.0432009
SPP1	72.9466	-1.314	0.48128	-2.73022	0.00632911
TRDC	355.037	-1.31097	0.284925	-4.60109	4.2e-06
IL18R1	124.327	-1.2951	0.383341	-3.37846	0.000728934
CDK18	88.3281	-1.2934	0.429076	-3.01438	0.00257501
CRIPT	189.16	-1.28508	0.323904	-3.96749	7.26e-05
IRF8	55.2808	-1.28481	0.522538	-2.45878	0.0139408
PIK3R5	74.536	-1.28372	0.467526	-2.74576	0.00603701
STAP1	101.114	-1.28288	0.4073	-3.14973	0.00163423
FLT3	257.689	-1.28087	0.313072	-4.0913	4.29e-05
BCL2A1	71.592	-1.27087	0.474579	-2.6779	0.00740855
BATF	143.346	-1.26372	0.356426	-3.54555	0.000391801
CASS4	39.0491	-1.26271	0.621249	-2.03254	0.0420993
CCDC96	34.5039	-1.25428	0.627822	-1.99783	0.045735
IFI6	82.5886	-1.24465	0.432855	-2.87544	0.00403469
COL15A1	35.5359	-1.24213	0.62384	-1.9911	0.0464696
MMP9	852.937	-1.24124	0.235652	-5.26724	1.38e-07
CD37	104.117	-1.2403	0.415234	-2.987	0.00281732
CLEC4E	87.6666	-1.23474	0.426401	-2.89572	0.00378289
SIGLEC10	409.387	-1.21876	0.306213	-3.98009	6.89e-05
CLEC12A	47.8689	-1.21289	0.610497	-1.98672	0.0469531
KDM3B	3136.03	-1.20833	0.182199	-6.63194	3.31e-11
OAS3	59.584	-1.20756	0.565955	-2.13367	0.0328694
DYNC2H1	124.553	-1.19545	0.362744	-3.29557	0.000982234
PTAFR	597.341	-1.1846	0.220706	-5.36732	7.99e-08
ADGRE4P	51.8729	-1.18396	0.536988	-2.20481	0.0274671
EPX	3583.43	-1.18363	0.289424	-4.08961	4.32e-05
PCED1B-AS1	785.98	-1.18021	0.256033	-4.60962	4.03e-06
BMF	352.189	-1.16987	0.399694	-2.92691	0.00342346
CD48	161.436	-1.16863	0.34079	-3.42917	0.000605428
NCF1	233.913	-1.16311	0.33783	-3.44287	0.000575574
SCAMP5	357.164	-1.16201	0.288494	-4.02783	5.63e-05
UGT8	75.8532	-1.15716	0.451435	-2.56329	0.0103685
SYNJ2	99.4114	-1.15395	0.424786	-2.71654	0.00659688
ADAM11	55.2498	-1.14988	0.530347	-2.16817	0.030146
TLR4	285.694	-1.14451	0.280337	-4.08263	4.45e-05
LINC01088	237.153	-1.13931	0.292817	-3.89086	9.99e-05
NOS3	49.6322	-1.13379	0.574206	-1.97454	0.0483208
GNG2	242.415	-1.13163	0.334514	-3.38291	0.000717223
S100P	379.173	-1.11639	0.274798	-4.06258	4.85e-05
RETN	544.21	-1.11613	0.338803	-3.29434	0.000986519
FGD3	436.907	-1.11245	0.261124	-4.26025	2.04e-05
CAMSAP2	114.939	-1.09997	0.372563	-2.95244	0.00315271
PCNX2	65.3972	-1.09234	0.492509	-2.21791	0.0265608
SLC44A2	414.037	-1.09192	0.33739	-3.23638	0.00121056
FYN	218.609	-1.08312	0.348591	-3.10713	0.00188913
TNFRSF13C	85.7046	-1.08102	0.443086	-2.43975	0.0146972
OSM	72.907	-1.07496	0.485638	-2.21351	0.0268628
SYT11	213.945	-1.07466	0.321987	-3.33758	0.00084511
C10orf128	291.318	-1.06786	0.271937	-3.92686	8.61e-05
PLCB2	974.969	-1.05782	0.210246	-5.03136	4.87e-07
UBA7	214.275	-1.05513	0.306559	-3.44185	0.000577751
S100A6	230.68	-1.04873	0.297236	-3.52829	0.00041826
DNASE2	140.662	-1.04594	0.37286	-2.80517	0.00502896
SERPINB10	85.2259	-1.03924	0.41921	-2.47904	0.0131738
DDX60	63.5295	-1.02086	0.487739	-2.09305	0.0363449
CDKN2D	399.713	-1.01983	0.276636	-3.68655	0.000227316
NKD1	159.465	-1.01761	0.411497	-2.47294	0.0134007
VSIR	538.22	-1.01577	0.234674	-4.32841	1.5e-05
PADI4	105.285	-1.00376	0.456278	-2.19988	0.0278155
IKZF3	77.5646	-1.00027	0.479633	-2.08549	0.0370247
CCDC88B	968.691	-0.999242	0.218293	-4.57753	4.71e-06
ROPN1L	99.5091	-0.996002	0.406714	-2.4489	0.0143292
PIM1	222.644	-0.990094	0.304101	-3.2558	0.00113073
SIGLEC12	110.48	-0.983295	0.442554	-2.22186	0.0262925
FAM212B	64.1134	-0.983134	0.478267	-2.05562	0.0398192
TAF9B	207.383	-0.977783	0.331821	-2.94672	0.00321162
NDRG2	76.3669	-0.97614	0.47339	-2.06202	0.0392057
SYTL3	59.3136	-0.97268	0.489658	-1.98645	0.0469834
ANKRD22	160.073	-0.971488	0.388761	-2.49894	0.0124567
WASH7P	192.637	-0.971356	0.318331	-3.0514	0.00227777
FAM111A	759.082	-0.960812	0.220678	-4.35391	1.34e-05
PRAM1	718.434	-0.947896	0.246322	-3.84819	0.000118992
MMRN2	118.315	-0.94116	0.39383	-2.38976	0.0168594
SLC15A3	135.486	-0.937684	0.361171	-2.59623	0.00942524
PLD4	75.9919	-0.931898	0.468062	-1.99097	0.0464838
VASH1	96.3199	-0.931388	0.455194	-2.04614	0.040743
MPP2	103.445	-0.923278	0.436915	-2.11318	0.0345856
RBP4	196.949	-0.920289	0.39155	-2.35038	0.0187545
TRGC2	484.439	-0.914168	0.285279	-3.20447	0.00135314
CXXC5	969.085	-0.913945	0.251146	-3.6391	0.000273588
PKIG	222.467	-0.912433	0.298356	-3.0582	0.00222669
RAB3C	246.122	-0.912196	0.318403	-2.86491	0.00417133
HDC	4649.01	-0.910481	0.283303	-3.2138	0.00130989
RHOH	319.496	-0.908771	0.291407	-3.11857	0.00181731
CAMK1	261.012	-0.908694	0.319593	-2.84328	0.00446515
ITGAM	416.169	-0.906144	0.280238	-3.23349	0.00122289
AC008982.2	130.049	-0.903807	0.384951	-2.34785	0.0188821
FAM49A	762.296	-0.901035	0.257277	-3.5022	0.000461441
IRF1	697.735	-0.897552	0.268695	-3.34041	0.000836545
CAMK1D	214.889	-0.896733	0.317677	-2.82278	0.00476087
WSB2	308.166	-0.895163	0.267026	-3.35234	0.000801307
MILR1	134.017	-0.894873	0.350199	-2.55532	0.0106089
NKG7	714.12	-0.893907	0.242458	-3.68685	0.000227049
CRYL1	140.372	-0.889984	0.343849	-2.5883	0.00964518
CMTM3	1785.08	-0.889277	0.218971	-4.06117	4.88e-05
VPS36	1957.03	-0.888478	0.186908	-4.75356	2e-06
ARL3	454.792	-0.88839	0.23895	-3.71789	0.000200894
SEMA4A	199.098	-0.877285	0.396872	-2.2105	0.0270705
KLF6	133.004	-0.875185	0.405583	-2.15785	0.0309398
LPXN	1090.46	-0.87503	0.209974	-4.16733	3.08e-05
TYROBP	150.79	-0.87422	0.343498	-2.54505	0.0109261
SPOPL	457.416	-0.87252	0.248034	-3.51774	0.000435235
COL9A2	100.438	-0.870032	0.396179	-2.19606	0.0280877
FBP1	123.314	-0.862225	0.375834	-2.29417	0.021781
NPEPL1	122.919	-0.859504	0.374419	-2.29557	0.0217007
C19orf38	164.862	-0.855003	0.359005	-2.38159	0.0172381
MAP7	217.311	-0.852353	0.292476	-2.91427	0.0035652
PTGS1	352.344	-0.849461	0.299135	-2.83973	0.00451522
RASGRP4	87.8642	-0.849195	0.413645	-2.05296	0.0400767
UBALD2	530.241	-0.847167	0.309661	-2.73579	0.00622313
LACC1	251.007	-0.846048	0.400874	-2.11051	0.0348145
CCDC167	121.446	-0.844752	0.390651	-2.16242	0.0305857
CYBB	5933.42	-0.843524	0.176568	-4.77734	1.78e-06
VAV3	406.941	-0.842573	0.254812	-3.30664	0.000944224
PITPNC1	146.465	-0.832224	0.340135	-2.44675	0.0144151
FRY	398.168	-0.831776	0.253486	-3.28135	0.00103311
C1orf186	1368.96	-0.826777	0.230739	-3.58317	0.000339445
TMEM72	132.619	-0.82362	0.4137	-1.99086	0.0464962
ADCY3	293.466	-0.819539	0.358952	-2.28314	0.0224219
MAP4K1	348.456	-0.816573	0.318255	-2.56578	0.0102943
DAZAP2	4574.67	-0.814495	0.203089	-4.01054	6.06e-05
ARL6	170.491	-0.812551	0.343052	-2.36859	0.0178561
IFT22	238.497	-0.809925	0.299679	-2.70264	0.0068791
PPARG	132.201	-0.807099	0.376163	-2.14561	0.0319042
MLLT11	620.511	-0.806234	0.249507	-3.23131	0.00123223
TRAF5	116.145	-0.805963	0.388011	-2.07717	0.0377861
SMARCD3	322.965	-0.804841	0.257276	-3.12831	0.00175813
ZNF385A	589.322	-0.802886	0.223628	-3.59028	0.000330325
CTNNB1	3848.36	-0.801709	0.184504	-4.34522	1.39e-05
PAN3	1962.72	-0.799699	0.225811	-3.54146	0.000397916
IDS	402.537	-0.791897	0.25526	-3.10232	0.00192011
DENND1C	665.406	-0.791018	0.225088	-3.51427	0.000440972
RNASE2	3276.06	-0.790973	0.205433	-3.85028	0.000117982
TSPAN3	3670.89	-0.776427	0.17667	-4.39479	1.11e-05
ADGRB1	641.326	-0.775265	0.253235	-3.06144	0.00220277
ICA1L	228.868	-0.774315	0.295989	-2.61603	0.00889594
WAS	1488.73	-0.773381	0.25181	-3.07129	0.00213137
PGAP3	261.69	-0.76996	0.319245	-2.41181	0.0158734
DRAM1	248.186	-0.769795	0.3266	-2.357	0.0184235
BACH1	837.157	-0.767195	0.208897	-3.6726	0.000240093
FCGRT	198.408	-0.76535	0.319905	-2.39243	0.0167374
FAM110B	163.555	-0.761083	0.354805	-2.14507	0.031947
GAPT	785.587	-0.75656	0.244347	-3.09625	0.00195984
OSBPL11	271.023	-0.752673	0.283081	-2.65886	0.00784064
GLIPR2	345.15	-0.74897	0.263797	-2.83919	0.00452285
MOV10	668.654	-0.74782	0.228478	-3.27305	0.00106395
DUSP6	1829.45	-0.743793	0.242123	-3.07197	0.00212654
CSF2RB	351.596	-0.740783	0.266585	-2.77879	0.00545618
PSMB3	256.917	-0.731558	0.348853	-2.09704	0.0359902
TMC8	139.938	-0.728417	0.366466	-1.98768	0.046847
NINJ1	240.374	-0.728353	0.316079	-2.30434	0.0212036
PLXNB2	786.945	-0.728195	0.249324	-2.92068	0.00349265
LRP11	468.38	-0.722268	0.244083	-2.95911	0.0030853
PCGF6	830.195	-0.722014	0.249471	-2.89418	0.00380145
ARHGAP25	559.786	-0.720977	0.229891	-3.13617	0.00171171
H1FX	1124.04	-0.720132	0.207382	-3.4725	0.000515639
GPR132	406.744	-0.7176	0.29512	-2.43155	0.0150343
PRF1	431.046	-0.716648	0.255619	-2.80358	0.00505386
CSTA	614.991	-0.716542	0.285785	-2.50728	0.0121665
CYSTM1	154.575	-0.714156	0.36138	-1.97619	0.0481335
SH3BGRL3	1666.67	-0.711091	0.277704	-2.5606	0.0104491
ACOT11	137.626	-0.708355	0.347533	-2.03824	0.0415264
CAPG	2250.68	-0.705691	0.206732	-3.41356	0.000641199
DENR	3579.19	-0.703467	0.185521	-3.79185	0.000149531
MELK	1055.01	-0.70161	0.20199	-3.47348	0.000513751
PYROXD2	283.886	-0.694619	0.280796	-2.47375	0.0133703
PLAU	467.041	-0.691246	0.293388	-2.35608	0.0184688
ZNF367	862.994	-0.690997	0.204263	-3.38288	0.000717309
ERP27	164.306	-0.688662	0.321833	-2.13981	0.0323703
CLECL1	400.993	-0.687464	0.254031	-2.70622	0.00680547
CYFIP2	635.59	-0.685157	0.234202	-2.9255	0.00343899
SFT2D3	292.021	-0.678395	0.298282	-2.27434	0.0229454
NCEH1	369.403	-0.675437	0.254487	-2.65412	0.00795165
NUCKS1	18244.9	-0.6753	0.187817	-3.59552	0.000323745
NBDY	433.113	-0.675134	0.239476	-2.81921	0.00481415
GSAP	318.573	-0.675078	0.280015	-2.41087	0.0159147
CYTL1	298.96	-0.67349	0.323039	-2.08486	0.0370821
SNN	367.432	-0.66533	0.273157	-2.4357	0.0148628
MXD3	322.918	-0.664393	0.266711	-2.49106	0.0127362
PDIK1L	433.909	-0.663417	0.266414	-2.49017	0.0127683
PARP9	289.425	-0.663061	0.265734	-2.4952	0.0125885
B2M	7667.8	-0.658083	0.18172	-3.62141	0.000293003
FCN1	605.082	-0.65684	0.27366	-2.40021	0.0163857
PERP	187.893	-0.652045	0.315367	-2.06758	0.0386796
LGALS3BP	2157.05	-0.646848	0.230211	-2.8098	0.00495717
FANCC	447.846	-0.646647	0.244545	-2.64428	0.00818645
TAGLN2	8794.72	-0.644197	0.200202	-3.21773	0.0012921
BHLHE40	575.35	-0.642199	0.26057	-2.46459	0.0137169
RASSF3	869.02	-0.641781	0.238701	-2.68864	0.00717436
RFESD	191.312	-0.641567	0.32168	-1.99442	0.0461059
RNF141	480.21	-0.640151	0.264492	-2.4203	0.0155075
MEGF9	271.305	-0.637148	0.274851	-2.31816	0.0204407
APBB1IP	362.893	-0.634797	0.253569	-2.50345	0.0122989
TMEM173	1427.23	-0.633796	0.201155	-3.15078	0.00162836
MIDN	640.765	-0.631895	0.286489	-2.20565	0.0274085
PAQR8	244.84	-0.630835	0.303422	-2.07907	0.037611
ACYP1	251.073	-0.630318	0.280181	-2.24968	0.0244693
FAM168A	964.349	-0.627271	0.209464	-2.99465	0.00274761
IQCE	631.522	-0.623572	0.232298	-2.68436	0.0072668
TIMP1	1199.68	-0.619234	0.213228	-2.90409	0.00368322
BAD	454.252	-0.618963	0.246036	-2.51574	0.0118782
PLEKHO1	208.72	-0.617691	0.305962	-2.01885	0.0435027
ANXA6	1825.18	-0.616562	0.200939	-3.06841	0.00215204
RHBDD2	559.15	-0.614871	0.229634	-2.67761	0.00741495
MMP25-AS1	290.923	-0.613681	0.290649	-2.11142	0.0347364
MIR1244-2	268.183	-0.610937	0.283743	-2.15314	0.0313079
CD53	749.525	-0.609194	0.245721	-2.47921	0.0131673
DES	1083.42	-0.602316	0.222471	-2.70739	0.00678142
GLTP	378.391	-0.601707	0.274059	-2.19554	0.0281252
COTL1	2736.05	-0.601671	0.249633	-2.41022	0.0159429
UBXN11	393.436	-0.59848	0.243268	-2.46017	0.013887
F3	652.362	-0.597796	0.229769	-2.60173	0.00927552
CES1	414.452	-0.59751	0.286908	-2.08259	0.0372891
GNB5	1097.47	-0.596777	0.200159	-2.98151	0.00286826
PSTPIP1	1067.86	-0.595668	0.24767	-2.40508	0.0161687
S100A4	2116.92	-0.59388	0.24164	-2.4577	0.0139828
UHMK1	2729.75	-0.593601	0.18378	-3.22996	0.00123808
USP53	419.372	-0.592607	0.292495	-2.02604	0.0427604
IFITM2	1702.13	-0.592095	0.212396	-2.7877	0.00530844
JUND	681.001	-0.591202	0.268431	-2.20243	0.0276347
IL2RG	2684.55	-0.58728	0.218176	-2.69178	0.00710722
ZNF333	623.624	-0.585007	0.22721	-2.57474	0.0100315
ZNF37A	682.497	0.585677	0.252905	2.31579	0.0205696
TRIM44	1836.89	0.586142	0.19473	3.01002	0.0026123
ZNF280C	451.725	0.587023	0.254166	2.3096	0.0209101
HSD17B11	1084.03	0.587681	0.227008	2.58881	0.00963085
ACOT13	626.398	0.587726	0.250753	2.34384	0.0190863
ANKS1A	904.211	0.587786	0.267273	2.1992	0.027864
ST8SIA4	943.272	0.587985	0.217587	2.7023	0.00688621
JMY	578.655	0.588939	0.230891	2.55072	0.0107501
ABCB10	4006.09	0.59136	0.216504	2.7314	0.00630658
COG5	1267.82	0.591641	0.23814	2.48442	0.0129761
KLF3	728.049	0.591891	0.213994	2.76593	0.00567612
TRIM71	1324.59	0.59405	0.1928	3.08116	0.00206193
FASN	22669.8	0.595188	0.220523	2.69898	0.00695531
B4GALT2	850.877	0.595841	0.224334	2.65604	0.00790634
HERC2	2469.56	0.59612	0.199887	2.98229	0.00286103
HMGCR	2217.49	0.597589	0.203539	2.93599	0.00332481
EIF4BP7	261.968	0.598695	0.293306	2.04119	0.0412315
DAG1	1321.79	0.598827	0.227341	2.63405	0.00843737
EVI5	308.78	0.601249	0.268305	2.24091	0.0250317
P2RY2	2996.55	0.601871	0.21486	2.80122	0.00509097
TNRC6B	728.361	0.60318	0.232952	2.58928	0.00961759
ZRANB3	306.364	0.603442	0.270005	2.23493	0.025422
UNCX	1186.76	0.604006	0.280935	2.14998	0.0315564
SLC29A2	2209.58	0.604251	0.221516	2.7278	0.00637575
DBT	657.886	0.604273	0.238807	2.53038	0.0113939
ABTB2	427.534	0.606878	0.308937	1.96441	0.0494828
NFAT5	1078.38	0.607087	0.22537	2.69374	0.00706555
KIAA1958	800.79	0.607214	0.212873	2.85247	0.00433811
TNFAIP3	446.357	0.611782	0.236365	2.58829	0.00964524
IRX3	2498.29	0.611888	0.2187	2.79785	0.00514444
ASH1L	2420.24	0.61193	0.192749	3.17476	0.00149962
PURB	2406.46	0.612151	0.20626	2.96786	0.0029988
H6PD	1379.82	0.612882	0.214814	2.85308	0.00432979
MEF2D	1968.74	0.613936	0.264303	2.32285	0.0201872
DNAJC6	211.993	0.614955	0.296184	2.07626	0.0378698
SLC38A1	4659.32	0.615179	0.193991	3.17118	0.00151823
HSPG2	2776.37	0.615658	0.243711	2.52618	0.011531
DCAF17	828.041	0.616981	0.257326	2.39766	0.0165
CRELD1	401.633	0.617956	0.255389	2.41967	0.0155348
ITPR1	793.823	0.618445	0.230674	2.68104	0.00733945
TNFRSF10B	1450.12	0.619057	0.192821	3.21053	0.00132491
AGRN	543.863	0.619376	0.263524	2.35036	0.0187551
MXI1	1069.76	0.619639	0.198236	3.12577	0.00177341
ANKRD12	747.383	0.619949	0.296688	2.08957	0.0366566
MACF1	5176.56	0.621796	0.236118	2.63342	0.00845309
PHKA1	493.699	0.623347	0.252756	2.4662	0.0136555
USP33	2004.41	0.623831	0.204173	3.05541	0.00224756
LATS2	626.407	0.624954	0.227944	2.74169	0.00611232
DVL1	1796.53	0.62997	0.209258	3.01049	0.00260828
FKBP14	461.133	0.630325	0.258336	2.43994	0.0146898
ATP8B3	518.607	0.630761	0.296838	2.12493	0.0335925
MTUS1	574.232	0.630859	0.223601	2.82136	0.004782
ABCA2	4991.33	0.631134	0.205646	3.06903	0.00214755
FAM72B	620.185	0.631567	0.227181	2.78001	0.00543567
UBTD2	866.884	0.633421	0.219131	2.89061	0.00384495
FGFRL1	1339.71	0.63368	0.291492	2.17391	0.0297116
ADAM10	4202.1	0.633912	0.18148	3.49302	0.000477596
PLXNA1	1299.79	0.635257	0.27455	2.31382	0.0206778
HOXA13	563.624	0.637902	0.275924	2.31188	0.0207845
DIAPH3	1053.82	0.638374	0.20489	3.11569	0.00183515
NEU3	1921.37	0.638542	0.197442	3.23408	0.00122036
SPTBN1	3953.2	0.639345	0.242874	2.63241	0.00847803
CMTM4	288.794	0.639588	0.266778	2.39745	0.0165096
RERE	831.245	0.639946	0.237067	2.69943	0.00694591
NCR3LG1	2589.69	0.642043	0.181678	3.53396	0.000409378
MAP3K15	201.726	0.642283	0.305472	2.10259	0.0355017
MYO1B	942.764	0.64433	0.207131	3.11074	0.0018662
ALCAM	3264.13	0.644474	0.185281	3.47836	0.000504484
HOMEZ	304.455	0.64498	0.303899	2.12235	0.0338082
NUMB	1621.12	0.645216	0.206441	3.12543	0.00177545
ARHGAP26	1076.36	0.645346	0.267347	2.41389	0.0157834
SEL1L3	277.508	0.646901	0.288089	2.24549	0.0247366
MYCBP2	9288.18	0.650493	0.200266	3.24814	0.00116162
LNPEP	1799.06	0.650554	0.202952	3.20546	0.00134848
SQLE	1202.83	0.652558	0.262318	2.48766	0.0128585
MYC	15992.3	0.652743	0.203221	3.21199	0.0013182
SOCS2	334.985	0.653056	0.27668	2.36033	0.0182586
ITGA4	6090.77	0.653556	0.201279	3.24701	0.00116625
TGIF1	316.389	0.654261	0.267924	2.44196	0.0146077
JARID2	2255.15	0.654394	0.216344	3.02478	0.0024881
RBPJ	5837.21	0.655062	0.176905	3.70291	0.000213141
TMCC1-AS1	238.189	0.655619	0.321226	2.04099	0.0412515
CYFIP1	1127.13	0.655912	0.25134	2.60966	0.00906322
ANKRD36B	245.18	0.657365	0.319821	2.05542	0.0398387
ECI2	1569.28	0.658512	0.187979	3.50311	0.000459855
C20orf194	392.334	0.658824	0.249741	2.63803	0.00833895
GLCCI1	563.878	0.660954	0.263647	2.50696	0.0121773
LPIN1	583	0.663441	0.243561	2.72392	0.00645123
ZNF551	160.728	0.664068	0.328926	2.0189	0.0434981
CTTN	334.236	0.665275	0.263311	2.52658	0.011518
ARHGEF17	785.173	0.668257	0.244709	2.73082	0.00631768
MINDY2	583.268	0.668507	0.241417	2.7691	0.00562115
DENND5B	440.643	0.668584	0.240565	2.77922	0.00544889
LDHA	38349.2	0.674465	0.183441	3.67673	0.00023624
LONRF1	786.697	0.677297	0.211225	3.20652	0.00134351
PSEN2	295.487	0.677885	0.296411	2.28697	0.0221974
HAGHL	490.877	0.680059	0.27638	2.46059	0.0138708
GPR160	339.851	0.68058	0.278681	2.44215	0.0146003
FDFT1	4720.35	0.682116	0.209845	3.25057	0.00115176
RSBN1	913.509	0.682811	0.243809	2.8006	0.00510077
FMNL2	302.323	0.683201	0.324577	2.10489	0.0353006
SPRED1	550.724	0.684638	0.257841	2.65527	0.0079246
SLC2A1	2533.9	0.685219	0.233109	2.93948	0.00328761
LRIF1	709.658	0.6857	0.235931	2.90637	0.00365653
IL13RA1	699.476	0.687826	0.224705	3.06102	0.00220585
2019-03-01	795.582	0.68815	0.212155	3.24363	0.00118019
CCDC169	190.487	0.688584	0.32671	2.10763	0.0350628
TTN-AS1	808.714	0.690299	0.251748	2.74203	0.00610616
STAT3	2723.05	0.691261	0.198939	3.47473	0.000511364
DGKH	299.556	0.692587	0.27005	2.56466	0.0103276
DMXL1	1018.71	0.695436	0.216258	3.21578	0.00130092
PFDN4	571.047	0.696482	0.234826	2.96595	0.00301753
EGLN1	1004.8	0.698242	0.210779	3.31267	0.000924102
C17orf58	402.008	0.698942	0.256197	2.72814	0.00636917
MYPOP	572.457	0.698942	0.241119	2.89874	0.00374667
CHST12	1143.38	0.69945	0.255268	2.74006	0.00614272
SLC4A7	1069.55	0.700657	0.200989	3.48604	0.000490231
ABCC1	286.672	0.702169	0.285137	2.46257	0.0137946
ERLIN2	1379.11	0.703883	0.190947	3.68628	0.000227555
NR3C1	1327.92	0.706381	0.20759	3.40276	0.000667081
ZC3HAV1L	471.874	0.706393	0.27248	2.59245	0.0095294
ADARB1	758.463	0.707993	0.253777	2.78983	0.00527364
PRR11	1600.96	0.710727	0.187927	3.78194	0.000155611
TNFSF10	218.555	0.711804	0.295017	2.41276	0.0158323
METRN	138.597	0.713895	0.361592	1.97431	0.0483465
BAG2	1004.11	0.715818	0.230912	3.09996	0.00193549
TIFA	202.971	0.716548	0.315271	2.2728	0.0230381
SLC16A7	359.534	0.719159	0.270206	2.66152	0.0077789
SEC23A	1454.9	0.719506	0.204811	3.51303	0.000443023
CKB	156.252	0.720631	0.348987	2.06492	0.0389304
AK4	1281.49	0.724457	0.284902	2.54283	0.0109958
LPL	1173.65	0.724625	0.199475	3.63266	0.000280517
PEAK1	1227.86	0.7269	0.240927	3.0171	0.00255209
SBF2	444.144	0.73284	0.24573	2.9823	0.00286091
CTBP1-AS2	748.37	0.733245	0.271495	2.70076	0.00691806
ATP13A3	5016.09	0.733938	0.192088	3.82085	0.000132991
SLC19A2	586.973	0.734201	0.268532	2.73412	0.00625465
WDFY3	808.542	0.734532	0.224792	3.26761	0.00108459
MYB	11170.6	0.735363	0.220189	3.33969	0.000838731
COL2A1	899.176	0.735494	0.270125	2.72279	0.00647329
RPAP2	1437.38	0.73605	0.219319	3.35607	0.000790596
LGR4	875.462	0.736796	0.232299	3.17175	0.00151522
SAMD4B	1419.75	0.741277	0.224977	3.29491	0.00098454
STARD8	460.007	0.742707	0.262465	2.82974	0.0046586
CLDN12	481.006	0.74375	0.256709	2.89724	0.00376456
SORL1	3643.11	0.744612	0.195311	3.81244	0.000137603
AHNAK	6028.98	0.745568	0.235033	3.17218	0.001513
ANKZF1	1133.32	0.746942	0.214827	3.47694	0.000507164
HELB	384.633	0.747776	0.263208	2.841	0.00449717
IRS2	3402.78	0.747958	0.292814	2.55438	0.0106376
PBXIP1	499.914	0.748506	0.236008	3.17153	0.00151638
NRARP	151.269	0.74865	0.36192	2.06855	0.038588
RPRD1A	1718.02	0.75075	0.217969	3.4443	0.000572546
VLDLR	383.119	0.750985	0.330185	2.27444	0.0229395
KLF9	180.356	0.752194	0.324774	2.31605	0.0205556
RAPGEF3	706.515	0.753923	0.215368	3.50063	0.000464158
LDHAP4	193.383	0.755545	0.309325	2.44256	0.0145835
MCM3AP-AS1	199.475	0.75587	0.324778	2.32735	0.0199469
PM20D2	2878.68	0.756172	0.225712	3.35016	0.000807648
GRB10	3055.33	0.756854	0.228119	3.3178	0.000907308
PPFIBP1	930.067	0.757116	0.226686	3.33994	0.000837972
SOCS5	349.295	0.758195	0.271313	2.79453	0.00519747
VIT	189.761	0.761684	0.362137	2.1033	0.0354392
TEX2	1795.28	0.761814	0.216413	3.52018	0.000431258
PCYOX1	1617.75	0.763508	0.218634	3.49217	0.00047911
CCDC144B	639.211	0.766942	0.244865	3.13211	0.00173556
TMEM158	147.648	0.768493	0.34874	2.20363	0.0275506
FNDC3B	3415.3	0.76865	0.206963	3.71396	0.000204044
ANPEP	14656.7	0.768726	0.213681	3.59753	0.00032125
XBP1	2454.93	0.770119	0.218047	3.53189	0.000412602
POPDC3	138.691	0.771187	0.353881	2.17923	0.0293149
BAIAP2-AS1	198.754	0.771292	0.344822	2.23678	0.0253005
CCNE1	806.05	0.774436	0.231499	3.34531	0.000821902
ANKRD36C	406.65	0.775655	0.288854	2.68528	0.00724681
PGBD4	202.249	0.776733	0.308796	2.51536	0.0118911
STX17	520.85	0.777038	0.227809	3.41092	0.000647445
ADD2	556.104	0.77839	0.226024	3.44384	0.000573519
MAN2A1	1824.49	0.778938	0.1909	4.08036	4.5e-05
NEDD4L	320.252	0.779775	0.327158	2.38348	0.0171499
C16orf74	251.907	0.782428	0.361752	2.16288	0.0305502
LSM12P1	286.94	0.783704	0.359825	2.17801	0.029405
RIN1	875.22	0.784853	0.234095	3.35271	0.000800254
TAF7	1474.59	0.787314	0.199573	3.94499	7.98e-05
IDH1	2164.84	0.788627	0.220523	3.57617	0.000348663
TRANK1	252.901	0.789241	0.32727	2.41159	0.0158831
DNAJB5	760.887	0.789772	0.231666	3.40909	0.000651798
HDAC4	915.423	0.79673	0.327587	2.43211	0.015011
BAZ2B	292.041	0.798503	0.300615	2.65623	0.00790202
TRAM2	1061.92	0.798672	0.244139	3.27139	0.00107021
FOXN3	1353.91	0.798688	0.197214	4.04985	5.12e-05
CCNG2	211.872	0.799439	0.339816	2.35256	0.0186445
MAP3K3	704.753	0.800785	0.213945	3.74295	0.000181873
TBC1D4	913.947	0.801577	0.285197	2.8106	0.00494487
GALNT3	383.862	0.806788	0.258359	3.12274	0.00179173
ZNF852	149.736	0.806817	0.364877	2.21121	0.0270216
ZNF75A	396.791	0.807835	0.248073	3.25644	0.00112819
TGFBR2	662.143	0.811588	0.237842	3.4123	0.000644165
NTN1	116.481	0.812262	0.401421	2.02347	0.043025
ACSS2	450.757	0.81455	0.313802	2.59575	0.0094386
SLC7A2	1985.11	0.81459	0.208227	3.91203	9.15e-05
DDN	387.448	0.82116	0.257781	3.18549	0.00144508
SIX5	220.845	0.822837	0.397602	2.0695	0.0384993
ZNF629	393.212	0.822894	0.251204	3.2758	0.00105364
KIAA1549	949.902	0.825316	0.257045	3.21078	0.00132373
OBSCN	380.739	0.82666	0.309488	2.67106	0.00756123
GLCE	546.042	0.828952	0.248983	3.32935	0.000870488
ANTXR2	1854.19	0.832184	0.277446	2.99944	0.00270475
UGCG	368.704	0.833259	0.280773	2.96773	0.00300003
IGFBP7	554.605	0.833805	0.238404	3.49744	0.000469739
NFE2L3	300.47	0.833906	0.266948	3.12386	0.00178497
STMN3	461.775	0.835039	0.360876	2.31392	0.0206721
ASAP1	1027.23	0.835751	0.220619	3.78822	0.000151733
FBN2	2348.72	0.837319	0.184243	4.54465	5.5e-06
PODXL2	763.105	0.837692	0.247251	3.38803	0.000703977
ZYG11A	380.211	0.83845	0.272318	3.07894	0.0020774
MED13L	4899.26	0.840154	0.201079	4.17823	2.94e-05
NCAPH	2598.84	0.840156	0.189837	4.42568	9.61e-06
RASL11A	127.859	0.846038	0.421062	2.0093	0.0445056
PRKCA	1235.57	0.847036	0.236166	3.58661	0.000335003
GPR157	129.987	0.848584	0.352544	2.40703	0.0160829
PLXNB1	1470.97	0.849638	0.216862	3.91787	8.93e-05
PRDM8	454.687	0.853281	0.359612	2.37278	0.0176548
SLC39A10	1222.72	0.854534	0.216993	3.93807	8.21e-05
GCLM	1124.07	0.855632	0.234356	3.65099	0.000261235
LINC01694	563.747	0.862376	0.279213	3.0886	0.00201105
RHEBP2	236.518	0.862742	0.289101	2.98423	0.00284297
C2CD2	116.282	0.864641	0.374147	2.31097	0.0208346
TERT	284.663	0.865939	0.340357	2.54421	0.0109526
GFPT1	1487.6	0.86643	0.199538	4.34218	1.41e-05
PAM	807.984	0.867351	0.214684	4.04014	5.34e-05
YPEL2	342.512	0.878372	0.256842	3.41989	0.000626469
ZNF274	535.395	0.878675	0.229028	3.83654	0.000124782
E2F5	632.32	0.879337	0.257712	3.4121	0.000644651
TRIB2	125.721	0.880057	0.395624	2.22448	0.0261162
FGFBP3	675.296	0.880133	0.247771	3.5522	0.000382021
C3orf38	465.422	0.88445	0.249355	3.54695	0.000389711
TMEM184C	715.788	0.886434	0.213287	4.15607	3.24e-05
MPO	160209	0.889916	0.187077	4.75694	1.97e-06
HBEGF	212.82	0.890569	0.316838	2.8108	0.00494181
EEF1A1P6	766.763	0.890738	0.334491	2.66296	0.00774557
KDM5B	3713.67	0.891599	0.2376	3.75252	0.000175067
AC007383.3	236.797	0.893765	0.286886	3.1154	0.00183696
FOXO1	116.74	0.899354	0.368415	2.44114	0.0146408
CDK6	768.604	0.902955	0.301355	2.99632	0.00273259
MDN1	5555.51	0.909238	0.211429	4.30045	1.7e-05
LINC00884	164.337	0.913416	0.332385	2.74806	0.00599486
NUDT8	189.468	0.917714	0.321498	2.8545	0.00431051
ASAP2	115.861	0.925325	0.387799	2.38609	0.0170284
ARHGAP12	304.981	0.935395	0.290446	3.22055	0.00127946
KANK1	2338.1	0.935801	0.236962	3.94916	7.84e-05
AMER1	1826.31	0.942465	0.20003	4.71163	2.46e-06
HOMER1	682.968	0.943003	0.246006	3.83325	0.000126462
PNRC1	636.344	0.950466	0.307159	3.09438	0.00197225
IRAK3	3445.3	0.955108	0.193321	4.94053	7.79e-07
STARD4	685.085	0.957515	0.264386	3.62166	0.000292721
HUNK	305.573	0.958017	0.267151	3.58605	0.000335721
REL	285.02	0.960442	0.297606	3.22722	0.00124998
CDKL5	88.1589	0.965255	0.445087	2.16869	0.0301063
RHEB	1514.42	0.965425	0.189332	5.09912	3.41e-07
CA8	1118.6	0.967623	0.203349	4.75843	1.95e-06
C3AR1	416.853	0.969148	0.313358	3.09278	0.0019829
DPYD	593.577	0.979155	0.221611	4.41836	9.95e-06
TET1	550.324	0.982338	0.255565	3.84379	0.00012115
LRP12	134.462	0.987328	0.349256	2.82695	0.00469944
CCDC144A	229.123	0.988326	0.313363	3.15393	0.00161086
SLC45A3	207.768	0.994408	0.346215	2.87222	0.00407595
NANOS1	166.648	0.994643	0.331486	3.00055	0.00269489
CACNB1	78.3131	1.00139	0.442564	2.26271	0.0236534
CARNMT1	496.132	1.00398	0.238933	4.20191	2.65e-05
HIVEP2	486.395	1.00786	0.28172	3.57754	0.00034684
SFMBT2	1772.67	1.00797	0.228055	4.41986	9.88e-06
TIGD7	229.482	1.01187	0.370728	2.72941	0.00634473
PDE4B	521.388	1.01481	0.291334	3.48331	0.000495254
PREP	1913.19	1.02529	0.192103	5.33716	9.44e-08
SATB1-AS1	393.671	1.02713	0.264486	3.8835	0.000102964
NBEAL1	117.934	1.03217	0.400272	2.57867	0.00991806
SIX4	351.502	1.03281	0.265678	3.88746	0.000101297
PTPRG	246.402	1.03544	0.325086	3.18511	0.00144698
EVI2A	96.3895	1.03754	0.409064	2.53638	0.0112004
ARVCF	218.809	1.03774	0.361663	2.86937	0.00411293
LMO2	1246.33	1.03955	0.201355	5.16275	2.43e-07
SETD7	598.138	1.04133	0.251191	4.14555	3.39e-05
BNIP3	3603.67	1.05683	0.269591	3.92012	8.85e-05
SDHD	2197.97	1.05711	0.219768	4.81014	1.51e-06
CALM3	11830.8	1.05775	0.209714	5.04377	4.56e-07
SEMA3F	456.665	1.07375	0.322458	3.32988	0.000868836
DEFA4	147.191	1.07508	0.384479	2.7962	0.00517073
BCL2	994.252	1.08135	0.272681	3.96564	7.32e-05
LMLN	528.226	1.10253	0.264282	4.17181	3.02e-05
ERLIN1	4496.25	1.10747	0.197888	5.59643	2.19e-08
DHRS9	1058.74	1.11345	0.230327	4.83421	1.34e-06
HSPA4L	1379.93	1.11813	0.236967	4.7185	2.38e-06
LDLRAD3	414.802	1.12015	0.246921	4.53645	5.72e-06
SATB1	1983.03	1.12233	0.238481	4.70616	2.52e-06
SEMA3G	247.568	1.12424	0.292334	3.84573	0.000120193
ZEB1	432.336	1.12523	0.261136	4.30898	1.64e-05
PTPRS	770.027	1.13221	0.286025	3.95842	7.54e-05
IFT57	2481.65	1.13984	0.209935	5.4295	5.65e-08
HMGCS1	3293.38	1.14142	0.22685	5.03162	4.86e-07
PXK	4244.52	1.15188	0.207323	5.55596	2.76e-08
ZBTB16	313.099	1.16068	0.304516	3.81155	0.000138096
CCDC168	143.064	1.16103	0.387848	2.99352	0.00275782
HMGA2	192.386	1.17644	0.334594	3.51602	0.000438061
HDAC9	59.8294	1.17765	0.502241	2.34478	0.0190381
MT2A	1149.45	1.17932	0.294429	4.00545	6.19e-05
C4orf32	421.938	1.1851	0.316745	3.7415	0.000182922
LDLR	1807.45	1.1863	0.299173	3.96526	7.33e-05
LYST	4515.09	1.18814	0.226941	5.23547	1.65e-07
SESN3	3850.03	1.19357	0.240774	4.95724	7.15e-07
DOCK10	457.92	1.19663	0.272925	4.38445	1.16e-05
ROCK2	1404.48	1.20041	0.193937	6.18969	6.03e-10
LHX6	62.0798	1.20061	0.542046	2.21495	0.0267632
COL23A1	1200.17	1.20463	0.203161	5.9294	3.04e-09
PPARA	152.774	1.2162	0.410876	2.96002	0.00307619
YWHAE	1028.69	1.21978	0.275457	4.42821	9.5e-06
SLC39A6	679.82	1.23191	0.217827	5.65546	1.55e-08
SYNPO2	833.973	1.23289	0.311892	3.95292	7.72e-05
MICALL2	1132.54	1.23945	0.205991	6.01704	1.78e-09
CEP170	235.973	1.25064	0.440204	2.84105	0.00449654
ZNF850	46.5943	1.26118	0.555338	2.27102	0.0231458
PXN	113.236	1.26478	0.445408	2.83961	0.0045169
WNT10B	117.224	1.27173	0.383457	3.31649	0.000911558
KLF15	60.275	1.28038	0.596635	2.14601	0.0318726
CA2	114.414	1.28623	0.398312	3.22921	0.00124135
ITGA6	511.564	1.2913	0.245489	5.2601	1.44e-07
MYO10	84.2439	1.30138	0.47233	2.75523	0.00586501
KREMEN2	54.9472	1.30143	0.555294	2.34369	0.0190941
DEFA3	49.2238	1.30517	0.542031	2.40792	0.0160438
RAB7B	197.547	1.30821	0.394868	3.31303	0.000922911
GPR84	208.841	1.31064	0.366728	3.57388	0.000351729
BMT2	204.986	1.3215	0.303816	4.34966	1.36e-05
ZNF891	199.659	1.34697	0.323538	4.16324	3.14e-05
SLCO5A1	44.7759	1.3613	0.644563	2.11197	0.0346889
SYNRG	41.329	1.37305	0.618755	2.21905	0.0264834
ILDR2	30.2164	1.3765	0.685528	2.00793	0.0446502
JPH2	111.988	1.38659	0.426308	3.25256	0.0011437
GNG4	591.42	1.39609	0.270979	5.15203	2.58e-07
ADM	123.106	1.43195	0.368932	3.88134	0.000103884
FAM174A	124.079	1.44257	0.385772	3.73943	0.00018444
NOMO3	102.085	1.44609	0.431242	3.35331	0.000798509
NAPRT	38.0364	1.458	0.727913	2.00299	0.0451784
LINC02043	32.6617	1.46708	0.659345	2.22506	0.0260773
SMN2	105.952	1.48937	0.422273	3.52703	0.000420247
GAS6-AS1	73.2265	1.49221	0.493266	3.02516	0.00248505
PIP4K2B	354.171	1.49465	0.387004	3.8621	0.000112419
MDC1	152.065	1.50908	0.482047	3.13056	0.00174474
RBM47	300.78	1.51608	0.26851	5.64626	1.64e-08
CXCL8	463.392	1.5236	0.260094	5.85788	4.69e-09
ACTL8	31.1248	1.5383	0.70195	2.19147	0.0284176
MSMO1	513.45	1.54626	0.266768	5.79628	6.78e-09
HTRA3	1598.86	1.55005	0.224688	6.89866	5.25e-12
CELSR1	235.579	1.58025	0.338973	4.66187	3.13e-06
GS1-24F4.2	101.627	1.5983	0.413088	3.86916	0.000109212
MRPL45	24.9225	1.63469	0.830134	1.96919	0.0489311
RHEBP1	19.7202	1.63776	0.832031	1.96839	0.0490227
INHBE	39.1264	1.64581	0.679155	2.42332	0.0153796
SCRIB	426.781	1.6571	0.364728	4.54339	5.54e-06
CHST4	152.004	1.66797	0.353003	4.72508	2.3e-06
TMEM150A	233.794	1.69435	0.334873	5.05969	4.2e-07
THSD7A	186.881	1.69482	0.447605	3.78643	0.000152829
PCDHGA6	27.2544	1.70936	0.723171	2.3637	0.0180933
ADGRG6	30.1675	1.73693	0.831761	2.08826	0.0367748
PLA2G3	64.9267	1.74285	0.614531	2.83606	0.00456744
STC2	34.9788	1.752	0.81138	2.15928	0.0308282
FGFR4	150.634	1.76061	0.385148	4.57125	4.85e-06
ABCA13	83.9114	1.78502	0.463182	3.85382	0.000116291
DHRS11	24.7346	1.79306	0.822419	2.18022	0.0292409
KDM7A	215.28	1.80169	0.348784	5.16563	2.4e-07
EGR1	120.068	1.80837	0.412724	4.38154	1.18e-05
NPIPA5	32.4514	1.90687	0.926784	2.05751	0.0396368
CSF2RA	29.2727	1.91811	0.964857	1.98797	0.0468145
HRAS	165.269	2.00641	0.367505	5.45953	4.77e-08
LSM14A	179.111	2.05871	0.366268	5.62076	1.9e-08
LINC01833	48.4644	2.05991	0.589057	3.49696	0.000470587
LENG8	63.1391	2.0702	0.774717	2.6722	0.00753564
RBFOX2	48.4196	2.08204	0.564402	3.68893	0.000225201
INSIG1	4054.91	2.10546	0.882947	2.38458	0.0170986
BFAR	195.12	2.13825	0.349627	6.1158	9.61e-10
MT1F	67.0929	2.18728	0.5122	4.27037	1.95e-05
TMEM92	12.3981	2.34583	1.13788	2.06158	0.0392476
GOLGA8EP	23.6969	2.51716	0.820526	3.06774	0.00215686
ZNF221	28.9452	2.56824	0.77486	3.31446	0.000918215
ATF6B	12.871	2.62977	1.13274	2.3216	0.0202546
GON7	32.1464	2.65487	0.922541	2.87778	0.00400487
NAP1L4	420.887	2.79747	1.28305	2.18033	0.029233
GSDMD	32.8206	2.80979	0.727348	3.86306	0.000111975
TGFB2	25.2465	2.89677	0.874614	3.31205	0.000926135
AF228730.8	8.11459	3.14922	1.44899	2.1734	0.0297506
CREB5	8.832	3.29	1.40402	2.34326	0.0191159
STXBP6	9.1203	3.29191	1.44333	2.28078	0.0225617
MRGPRF	9.9218	3.53532	1.3611	2.5974	0.00939312
FRG1	169.673	4.00692	0.466813	8.58356	9.2e-18
NAV3	10.6957	4.28778	1.54154	2.7815	0.00541082
H19	22.8489	4.84859	1.27247	3.81038	0.000138755
HIST1H4L	3.28507	5.06237	2.41767	2.09391	0.036268
CA9	3.34364	5.0784	2.40905	2.10805	0.0350268
MAGEB2	18.9495	5.15088	1.32821	3.87805	0.000105296
TXNDC2	3.52299	5.15554	2.36707	2.17802	0.0294042
GRID1	10.8702	5.31222	1.78548	2.97523	0.00292772
