# Supplementary material for: KDM3B suppresses APL progression by restricting chromatin accessibility and facilitating the ATRA-mediated degradation of PML/RARα
Source: Cancer Cell Int. 2019 Oct 4;19:256. doi: 10.1186/s12935-019-0979-7 (PMC6778369; doi:10.1186/s12935-019-0979-7)
Supplement: Supplementary file 3 — Additional file 3. Differentially expressed genes between KDM3B-knockdown NB4 versus scrambled control NB4 cells followed with ATRA treatment. [file 12935_2019_979_MOESM3_ESM.xlsx]

## Sheet: Sheet1
KDM3B knock-down NB4 cells versus scrambled control cells in the presence of ATRA
Symbols	baseMean	log2FoldChange	lfcSE	stat	pvalue
S100A9	3082.26	-3.62624	0.228894	-15.8424	1.59e-56
CYP4F3	867.627	-3.08193	0.250933	-12.2819	1.13e-34
ALCAM	1292.01	1.60688	0.143054	11.2327	2.82e-29
TGM3	492.728	-2.11409	0.214163	-9.87138	5.54e-23
S100A8	876.517	-3.29905	0.339428	-9.71946	2.49e-22
CRISP3	631.659	3.05306	0.317002	9.63103	5.91e-22
P2RY13	311.377	-2.92763	0.30381	-9.63639	5.61e-22
YWHAE	567.178	-2.29891	0.248564	-9.24877	2.27e-20
ADGRE1	154.628	-3.37806	0.405019	-8.34048	7.4e-17
INTS3	127.453	3.27289	0.412132	7.94137	2e-15
IL2RG	744.171	-2.26213	0.286878	-7.88535	3.14e-15
MPO	18813.7	1.99393	0.253204	7.87477	3.41e-15
AP002761.4	816.693	1.34291	0.17361	7.73523	1.03e-14
GRB10	666.916	1.70026	0.220827	7.69953	1.37e-14
FAM46A	1434.26	1.85185	0.250058	7.40568	1.3e-13
CD52	1480.92	-1.8287	0.249469	-7.33038	2.3e-13
TGM2	44323.4	-1.18708	0.162292	-7.31448	2.58e-13
RBM38	1304.67	-1.18378	0.16767	-7.06017	1.66e-12
SEMA4A	108.092	-2.86932	0.40691	-7.05148	1.77e-12
TMPRSS4-AS1	120.761	-3.63684	0.515248	-7.05842	1.68e-12
FUT4	1460.41	0.9047	0.135188	6.69216	2.2e-11
ADGRE3	313.699	-2.83728	0.42914	-6.61155	3.8e-11
ERLIN1	2282.19	1.16928	0.179609	6.51014	7.51e-11
SESN3	1790.18	1.59568	0.246269	6.47942	9.21e-11
S100B	102.243	-3.06029	0.485096	-6.30862	2.82e-10
FBP1	1219.67	-1.26205	0.200785	-6.28557	3.27e-10
NUCB2	2803.89	1.06323	0.169712	6.26492	3.73e-10
C19orf38	269.037	-1.76491	0.282172	-6.25472	3.98e-10
CHSY1	2111.4	0.778356	0.12582	6.18624	6.16e-10
MAGEB2	52.5821	6.39587	1.03709	6.16711	6.95e-10
CTNNB1	2422.16	-0.760014	0.123897	-6.13423	8.56e-10
BRD2	100.961	-3.11286	0.512431	-6.0747	1.24e-09
CD300LB	423.217	-2.60217	0.428706	-6.06983	1.28e-09
PTMS	221.025	-1.7221	0.284865	-6.04534	1.49e-09
SLC38A1	1249.54	1.20115	0.200192	6	1.97e-09
HSPA4L	466.27	1.49141	0.25014	5.96229	2.49e-09
KDM5B	1015.67	0.97863	0.164048	5.9655	2.44e-09
PADI2	1928.38	-1.12065	0.18859	-5.94227	2.81e-09
CD36	167.858	-2.34698	0.398052	-5.89617	3.72e-09
ICAM3	3372.01	-1.15478	0.196125	-5.88797	3.91e-09
RASSF4	565.848	-1.24723	0.215061	-5.79942	6.65e-09
UBALD2	441.238	-1.46645	0.254935	-5.75226	8.81e-09
CYBB	16012.7	-1.02702	0.178739	-5.74593	9.14e-09
ARSB	730.596	0.97502	0.170403	5.72184	1.05e-08
GLTP	386.546	-1.21634	0.212929	-5.71244	1.11e-08
ADGRG3	1773.83	-1.33527	0.235067	-5.68041	1.34e-08
MMP8	278.267	-2.08097	0.366744	-5.67418	1.39e-08
FTL	45755.5	-0.790224	0.139458	-5.6664	1.46e-08
DDIT4	947.105	-0.864859	0.153382	-5.63861	1.71e-08
SNX20	334.373	-1.30054	0.230696	-5.63749	1.73e-08
IRAK3	1126.42	1.02063	0.183993	5.54712	2.9e-08
CEBPB	1102.62	-1.73414	0.312854	-5.54299	2.97e-08
CSF3R	2230.17	-0.892855	0.162531	-5.49345	3.94e-08
RHOU	928.067	1.05264	0.192989	5.4544	4.91e-08
DAZAP2	2622.26	-0.861824	0.158146	-5.44956	5.05e-08
SELP	102.362	-3.86009	0.715114	-5.39786	6.74e-08
C16orf54	742.058	-0.978157	0.183932	-5.31803	1.05e-07
LIN7A	2310.83	1.01629	0.191592	5.30443	1.13e-07
LSP1	998.711	-1.26887	0.239391	-5.30042	1.16e-07
IFITM2	856.565	-1.0971	0.207644	-5.28356	1.27e-07
SLC5A3	1534.88	-0.862116	0.163717	-5.26588	1.4e-07
UQCRB	2335.93	-0.685453	0.130516	-5.25186	1.51e-07
CDA	52.6907	-3.70004	0.705283	-5.24618	1.55e-07
RNASE2	509.104	-1.2514	0.239219	-5.23122	1.68e-07
TFEC	118.918	2.7876	0.533015	5.22987	1.7e-07
GRN	4753.04	-1.00502	0.193908	-5.18295	2.18e-07
STAR	385.931	1.10053	0.213162	5.16289	2.43e-07
TREML2	162.64	-2.18083	0.422411	-5.16281	2.43e-07
HBEGF	913.658	-0.889891	0.172623	-5.15511	2.53e-07
PLEKHO1	334.975	-1.49582	0.290476	-5.14956	2.61e-07
INSR	236.732	1.32117	0.257607	5.12864	2.92e-07
LNPEP	993.669	0.842353	0.164514	5.12026	3.05e-07
FLT4	82.3046	-2.79156	0.547644	-5.0974	3.44e-07
RPS19	3829.61	-0.622528	0.122475	-5.08288	3.72e-07
SMG6	1252.09	-1.07719	0.21245	-5.07032	3.97e-07
TMPRSS4	44.1489	-5.65106	1.11599	-5.0637	4.11e-07
ORM1	75.1744	-2.83809	0.563213	-5.0391	4.68e-07
RPL13A	17336.7	-0.618916	0.122991	-5.03221	4.85e-07
PCED1B-AS1	1005.28	-1.38929	0.277234	-5.01126	5.41e-07
DESI2	831.681	0.966647	0.193961	4.98372	6.24e-07
ARHGAP25	348.676	-1.24632	0.25087	-4.96801	6.76e-07
TMEM72	98.4566	-2.07978	0.418505	-4.96954	6.71e-07
PADI4	2852.09	-1.12829	0.22833	-4.94149	7.75e-07
CD37	205.196	-1.83017	0.3711	-4.93175	8.15e-07
ITGAL	365.497	-1.07954	0.219035	-4.92862	8.28e-07
SYNPO2	961.932	0.883895	0.179849	4.91465	8.89e-07
MAN2A1	756.7	0.80033	0.16379	4.88633	1.03e-06
NCF2	464.83	-1.14567	0.234703	-4.88137	1.05e-06
HK3	1145.33	-1.16768	0.239584	-4.87378	1.09e-06
RPS27	4496.49	-0.693268	0.142473	-4.86596	1.14e-06
FFAR2	283.278	-2.8438	0.58579	-4.85464	1.21e-06
IRF2BPL	114.848	-1.88089	0.387344	-4.85586	1.2e-06
AC116533.1	1036.52	-0.967206	0.199361	-4.85154	1.23e-06
BCL9L	452.532	-0.983612	0.203341	-4.83724	1.32e-06
INAVA	424.827	-1.50665	0.312609	-4.81961	1.44e-06
PLB1	220.422	-2.10859	0.44009	-4.79127	1.66e-06
PXK	1649.87	1.08472	0.226746	4.78385	1.72e-06
ETV4	558.154	-0.961363	0.201677	-4.76684	1.87e-06
FNDC3B	1278.41	0.903228	0.189407	4.76871	1.85e-06
MFSD2A	278.852	-1.36044	0.286887	-4.74207	2.12e-06
RPL23AP42	533.704	-1.06585	0.226319	-4.70949	2.48e-06
ELK4	727.684	0.777084	0.165852	4.6854	2.79e-06
STK17A	1072.29	-0.689996	0.147261	-4.68553	2.79e-06
FGR	4046.12	-1.13481	0.242596	-4.67779	2.9e-06
SATB1	516.809	1.13389	0.243527	4.65611	3.22e-06
KDM3B	1202.07	-1.53278	0.330448	-4.63849	3.51e-06
CFP	671.787	-1.05289	0.227331	-4.63155	3.63e-06
PHTF2	745.111	0.748121	0.162065	4.61617	3.91e-06
TBXAS1	903.255	-1.03912	0.226521	-4.5873	4.49e-06
ARHGAP12	610.77	0.984877	0.215231	4.57591	4.74e-06
COTL1	7783.43	-0.628956	0.137451	-4.57586	4.74e-06
RPS5	5518.83	-0.665021	0.145246	-4.57857	4.68e-06
ZCCHC24	611.889	-1.1538	0.253131	-4.5581	5.16e-06
CD300LF	240.029	-1.41509	0.311296	-4.54578	5.47e-06
PDCD10	725.97	-0.837989	0.185953	-4.50647	6.59e-06
ROR2	182.16	-1.53498	0.340832	-4.50363	6.68e-06
JUND	404.928	-1.70073	0.378407	-4.49445	6.98e-06
INPP4B	304.76	1.38789	0.309134	4.48962	7.13e-06
TMA7	1052.68	-0.884407	0.197399	-4.48031	7.45e-06
BACH1	561.002	-0.935619	0.209052	-4.47553	7.62e-06
SLC28A3	40.2196	-3.86271	0.863222	-4.47476	7.65e-06
AC104184.1	28.3417	4.37298	0.981408	4.45582	8.36e-06
DACH1	2396.13	0.853582	0.192224	4.44055	8.97e-06
FCER1G	385.59	-1.61289	0.363375	-4.43864	9.05e-06
RASA1	699.372	0.769151	0.173312	4.43796	9.08e-06
TGFBR1	610.966	0.960251	0.216428	4.43682	9.13e-06
NCF1C	4841.27	-1.27903	0.28943	-4.41914	9.91e-06
CCDC69	522.678	-0.849906	0.192552	-4.4139	1.02e-05
DRAM1	496.201	-1.38879	0.316702	-4.38516	1.16e-05
ADAM10	1993.91	0.710271	0.162922	4.35957	1.3e-05
TMSB10	3475.7	-1.08401	0.248993	-4.35356	1.34e-05
SNHG7	752.554	-0.737465	0.170139	-4.33449	1.46e-05
TRIM71	575.695	0.943375	0.217967	4.32806	1.5e-05
SLC40A1	204.995	1.31052	0.303406	4.31936	1.56e-05
CAVIN2	45.887	-2.79243	0.646903	-4.3166	1.58e-05
NREP	497.128	1.07714	0.250296	4.30347	1.68e-05
GNS	1107.19	0.609722	0.143263	4.25596	2.08e-05
PPIP5K2	1736.45	0.793738	0.186783	4.24951	2.14e-05
CDKN1A	46.7032	-2.59466	0.61312	-4.2319	2.32e-05
GPR82	53.2839	-2.25078	0.532359	-4.22794	2.36e-05
IER2	484.403	-1.0176	0.240602	-4.22937	2.34e-05
MZT2A	600.368	-0.82795	0.19574	-4.22984	2.34e-05
USP46	426.983	0.849922	0.201142	4.22548	2.38e-05
DPYD	347.292	1.08939	0.258201	4.21916	2.45e-05
LGALS12	726.626	-0.679717	0.162055	-4.19436	2.74e-05
RBPJ	3342.19	0.657079	0.157172	4.18063	2.91e-05
CD48	104.647	-2.55558	0.611991	-4.17585	2.97e-05
MZT2B	940.175	-0.706039	0.169316	-4.16995	3.05e-05
TMEM160	265.599	-1.23181	0.296279	-4.1576	3.22e-05
RPL32	7269.25	-0.763281	0.183756	-4.15377	3.27e-05
GALNT7	1166.12	0.672205	0.161944	4.15085	3.31e-05
CA8	118.941	1.53103	0.36935	4.14521	3.4e-05
GFPT1	857.219	0.664954	0.160727	4.13718	3.52e-05
OSBPL8	1229.85	0.704095	0.170315	4.13407	3.56e-05
IL13RA1	551.55	0.813092	0.197582	4.11521	3.87e-05
PRDX2	1401.67	-0.655028	0.159572	-4.10491	4.04e-05
BCL2A1	1793.41	-1.32902	0.324028	-4.10156	4.1e-05
TGFA	269.506	-1.02425	0.2501	-4.09536	4.22e-05
RPSAP19	111.681	-1.82999	0.447526	-4.08912	4.33e-05
GALNT3	255.568	0.987345	0.241748	4.0842	4.42e-05
IL6R	1375.52	-1.20331	0.294619	-4.0843	4.42e-05
CCNJ	989.428	0.678999	0.166412	4.08022	4.5e-05
RPS24	17621.3	-0.638344	0.15646	-4.07993	4.51e-05
ABI3	98.6432	-1.8334	0.450497	-4.06974	4.71e-05
CCL2	3970.59	-2.31417	0.568831	-4.0683	4.74e-05
MACC1	427.285	-1.14794	0.282416	-4.06473	4.81e-05
TEX30	2021.88	1.14151	0.280979	4.06263	4.85e-05
CXCR4	1004.77	-1.43327	0.353577	-4.05362	5.04e-05
ZBTB44	773.725	0.867115	0.213962	4.05265	5.06e-05
NHLRC3	1003.75	0.687088	0.169666	4.04965	5.13e-05
SLC44A2	194.754	-1.54846	0.382407	-4.04924	5.14e-05
CDK9	835.391	-0.775751	0.192326	-4.03353	5.49e-05
PFN1	10946.3	-0.634883	0.157386	-4.03392	5.49e-05
DGUOK	849.778	-0.723137	0.180168	-4.01367	5.98e-05
UPB1	114.858	-1.59694	0.397995	-4.01245	6.01e-05
FAM126B	534.085	0.775801	0.193987	3.99924	6.35e-05
CMTM3	1209.76	-0.953335	0.238605	-3.99545	6.46e-05
RPS20	6127.8	-0.594427	0.149132	-3.98592	6.72e-05
PRF1	389.006	-2.22144	0.564352	-3.93627	8.28e-05
CCND1	1327.48	0.595303	0.151447	3.93076	8.47e-05
RTN4	3476.47	0.631449	0.160736	3.9285	8.55e-05
GPR89A	245.551	-0.977705	0.249313	-3.92159	8.8e-05
RUBCNL	66.7184	-2.58518	0.659112	-3.92221	8.77e-05
RPL38	2515.27	-0.679308	0.173522	-3.91483	9.05e-05
FMR1	855.652	0.760907	0.194631	3.90949	9.25e-05
IL6ST	205.317	1.11717	0.28584	3.90837	9.29e-05
LIN28B	453.673	0.884112	0.226089	3.91046	9.21e-05
ZYX	1894.9	-0.754994	0.193034	-3.91119	9.18e-05
NCF1	7597.24	-1.18755	0.304312	-3.90239	9.52e-05
SAMD1	639.716	-0.753025	0.19314	-3.89886	9.66e-05
TOGARAM2	454.74	-1.85759	0.476352	-3.89961	9.63e-05
SLC7A11	658.994	-0.964137	0.247408	-3.89695	9.74e-05
SMIM25	78.2888	-2.11734	0.543612	-3.89495	9.82e-05
KLF3	482.081	1.20801	0.310533	3.8901	0.000100201
REEP3	1018.12	0.847956	0.218045	3.8889	0.0001007
DAPK2	439.626	-1.20046	0.308916	-3.88602	0.000101901
MMRN2	54.8745	-2.20242	0.566614	-3.88698	0.000101497
SERPINE2	152.005	-1.59547	0.411004	-3.88188	0.000103652
C14orf2	1000.27	-0.605168	0.156064	-3.87769	0.000105454
FCN1	417.188	-2.45922	0.635523	-3.8696	0.000109013
CD300A	360.288	-1.28749	0.333172	-3.86433	0.000111395
JUNB	485.315	-1.41366	0.36631	-3.85918	0.000113769
MEST	700.287	0.839523	0.217825	3.85411	0.000116151
SAT1	4036.45	-0.747583	0.193936	-3.85478	0.000115833
PRKD3	687.267	0.68349	0.177708	3.84615	0.000119989
TYROBP	391.57	-1.02472	0.266975	-3.83824	0.000123919
FOSL2	185.279	-1.37465	0.358435	-3.83513	0.000125495
PFKFB3	830.013	-1.00863	0.262989	-3.83525	0.000125436
RPL27	4791.11	-0.780025	0.20381	-3.82722	0.000129597
MYB	3166.9	0.945998	0.247481	3.82251	0.000132101
BTBD3	274.826	1.06703	0.279686	3.81509	0.000136134
ROCK2	617.094	0.861182	0.225943	3.81149	0.00013813
DES	105.472	-1.65729	0.435464	-3.80579	0.000141352
OTUD4	1859.74	0.739177	0.195533	3.78031	0.000156635
CCL22	300.604	-1.00391	0.266282	-3.7701	0.00016318
C10orf128	882.435	-0.652595	0.173345	-3.76471	0.000166744
RPS25	4442.25	-0.726734	0.193113	-3.76325	0.000167718
SLC4A7	693.473	0.85638	0.227542	3.76362	0.000167474
CNR2	53.3026	-1.94544	0.517418	-3.7599	0.000169979
STX10	338.98	-0.828132	0.220454	-3.75649	0.000172312
CDH23	712.922	-1.06556	0.284023	-3.75167	0.000175663
ID1	230.984	-1.37339	0.366117	-3.75123	0.000175972
SLC25A46	625.596	0.932454	0.248646	3.75013	0.000176744
DNAJC4	209.331	-1.12562	0.30107	-3.73874	0.000184942
NDUFB7	643.954	-0.658788	0.176353	-3.73563	0.000187245
RPL13	9309.15	-0.756753	0.202574	-3.73568	0.000187205
KIF17	28.067	-2.97164	0.795787	-3.73421	0.000188304
MS4A4A	52.6104	-2.22556	0.596477	-3.73118	0.000190587
GPR35	434.33	-0.773474	0.207658	-3.72474	0.000195514
AC139795.2	53.3115	1.89296	0.509557	3.71491	0.000203274
SIRPB2	123.909	1.41926	0.382133	3.71404	0.00020398
ADGRE4P	54.951	-1.9049	0.513247	-3.71148	0.000206052
SLC35D1	492.027	0.804944	0.217306	3.70419	0.000212064
RPS2	14380.6	-0.66762	0.181574	-3.67686	0.000236124
ANKRD10-IT1	269.042	1.17698	0.320933	3.66738	0.000245049
SNRPD2	1033.34	-0.665397	0.181509	-3.66592	0.000246454
DENND1C	688.298	-0.90423	0.247045	-3.66019	0.000252033
SERPINA1	67.2888	-2.94422	0.805243	-3.65632	0.000255867
SERPINB2	60.1687	-2.52449	0.690714	-3.6549	0.000257284
ARRB2	1768.81	-0.727752	0.200603	-3.62782	0.00028582
SELL	1543.41	-1.99206	0.549169	-3.62742	0.000286272
PMVK	249.676	-1.16376	0.321116	-3.62411	0.00028996
RPL11	8102.26	-0.652227	0.180137	-3.62073	0.000293768
LMO2	467.202	0.808234	0.22339	3.61804	0.000296844
MLF2	1678.61	-0.638679	0.176724	-3.61399	0.000301526
HK1	42.5921	-3.15691	0.874001	-3.61201	0.000303828
RPL28	3127.29	-0.596914	0.165506	-3.60661	0.000310222
NAT8L	1561.82	0.735372	0.204196	3.60131	0.000316621
FAM217B	527.828	0.652252	0.181355	3.59656	0.000322454
TRAPPC2L	446.258	-0.938799	0.261017	-3.5967	0.000322276
ALOX5AP	11356.5	-0.79513	0.221315	-3.59275	0.000327207
CLEC17A	27.5738	-2.9427	0.819163	-3.59233	0.000327736
KCNE1	106.565	-1.95724	0.545357	-3.58892	0.000332054
EIF3K	1343.33	-0.691444	0.193038	-3.58191	0.000341096
PCYOX1	428.673	0.735728	0.205261	3.58435	0.000337915
SLC38A2	5038.85	0.778581	0.21735	3.58216	0.000340771
COL9A2	144.38	-1.84698	0.51604	-3.57915	0.000344719
SATB1-AS1	168.368	1.06065	0.297126	3.56969	0.000357401
TPM4	1128.42	-0.843825	0.236451	-3.56872	0.000358734
ELOB	671.63	-1.19686	0.33653	-3.55646	0.000375886
RPS15	3479.35	-0.630275	0.177427	-3.55232	0.000381854
TBKBP1	187.218	-1.03772	0.292175	-3.55169	0.000382763
RPL18A	5154.93	-0.915504	0.258082	-3.54733	0.00038915
GMFG	549.202	-0.658918	0.186284	-3.53717	0.000404441
MAFB	174.112	-1.7322	0.489824	-3.53638	0.000405649
SEC23A	838.424	0.625205	0.176771	3.53681	0.000404998
SLC24A4	83.6466	-2.03915	0.57704	-3.53382	0.000409605
DUSP5	181.583	-1.22997	0.348685	-3.52745	0.000419584
FAM35A	1024.36	0.614558	0.174287	3.52612	0.000421702
RAB20	516.946	-0.639159	0.181366	-3.52414	0.000424863
AL035413.1	50.6084	1.857	0.527912	3.51763	0.000435421
LAMB3	2302.06	-1.00446	0.285995	-3.51218	0.000444451
SLC36A4	1910.41	0.727689	0.207299	3.51034	0.000447541
PURB	1162	0.603334	0.172078	3.50617	0.000454598
AL713998.1	17.6411	4.88838	1.39919	3.49372	0.000476349
SUCO	644.172	0.58569	0.167618	3.49419	0.000475511
ENAH	259.892	0.952091	0.272696	3.4914	0.000480504
RPS11	11210.2	-0.809446	0.23209	-3.48763	0.000487315
ANKRD22	189.525	-1.62682	0.467306	-3.48127	0.000499049
NAMPT	1547.52	-0.919102	0.264234	-3.47837	0.000504481
CAPG	708.25	-1.18024	0.340681	-3.46435	0.00053152
RPL29	8012.16	-0.647553	0.186957	-3.46365	0.0005329
SLC25A22	526.687	-0.915925	0.264352	-3.46479	0.000530649
ZNF518A	1421.3	0.833545	0.240558	3.46504	0.000530145
Z98257.1	117.095	-1.88298	0.543943	-3.46173	0.00053672
MRPL34	535.511	-0.616377	0.178103	-3.4608	0.000538576
FXYD6	96.1958	-1.40585	0.406379	-3.45945	0.00054128
C5AR2	210.648	-1.13586	0.328692	-3.4557	0.000548875
FYB1	1109.02	-0.626213	0.181178	-3.45634	0.00054757
CEBPD	741.185	-0.649722	0.188286	-3.45072	0.000559087
CSTB	430.602	-0.749296	0.217183	-3.45007	0.000560448
IL2RA	18.4072	-5.96997	1.73047	-3.44992	0.000560756
MAP3K9	128.135	-1.33622	0.387083	-3.45201	0.000556421
PSTPIP1	680.351	-0.843686	0.244693	-3.44793	0.000564892
RPL8	7718.29	-0.755818	0.219206	-3.44798	0.000564805
PAM	278.011	0.883112	0.256194	3.44705	0.000566753
CRYBG3	231.595	0.928807	0.269752	3.44319	0.000574905
ZNRF1	412.009	0.815153	0.237479	3.43252	0.000597995
AC024293.1	224.506	-1.20487	0.351455	-3.42823	0.000607524
PM20D2	1465.75	0.733605	0.21399	3.42822	0.000607558
OSM	53.8647	-1.82609	0.532929	-3.42651	0.000611388
HOMER1	168.937	1.08385	0.316728	3.42202	0.000621587
2019-09-01	47.5385	-1.99981	0.584705	-3.42021	0.000625733
RET	417.335	1.08394	0.31841	3.40422	0.000663522
ZNF654	253.281	0.853644	0.251264	3.39739	0.000680308
HLTF	1165.58	0.659736	0.194431	3.39316	0.000690912
PNPLA2	615.237	-0.668113	0.197441	-3.38386	0.000714735
APOL6	705.135	0.588567	0.174473	3.3734	0.000742455
C9orf16	326.42	-0.977617	0.289755	-3.37395	0.000740983
CTSS	1834.46	0.733328	0.217712	3.36834	0.000756211
MELK	545.908	-0.732506	0.217656	-3.36542	0.00076426
ATP5J2	323.351	-1.17723	0.350034	-3.3632	0.000770442
LTB4R	903.865	-0.795338	0.236646	-3.36088	0.000776933
DDHD2	587.858	0.606834	0.180941	3.35378	0.00079717
EDEM3	1452.74	0.601947	0.17946	3.35421	0.000795929
H1FX	326.4	-1.63358	0.487057	-3.35398	0.000796582
CACNA2D4	637.175	-1.229	0.367608	-3.34325	0.000828034
MYEOV	114.548	-1.29546	0.38745	-3.34357	0.000827078
DENR	1650	-0.833099	0.249599	-3.33774	0.000844617
KBTBD8	264.411	0.846608	0.253811	3.33558	0.00085121
SATB2	586.367	0.679883	0.20376	3.33668	0.000847853
TOP1MT	1180.85	-1.19336	0.357751	-3.33573	0.00085076
NFE2	495.513	-0.666959	0.200018	-3.3345	0.000854517
NCF1B	4419.13	-1.20404	0.361612	-3.32964	0.000869577
TP53BP1	1588.46	0.66692	0.200336	3.32901	0.00087156
SLC39A8	988.796	0.659661	0.198387	3.32512	0.000883812
CYP4F12	23.9171	-2.70697	0.814362	-3.32403	0.000887253
RPS7P1	605.039	-0.624928	0.188103	-3.32227	0.000892885
ATP6V1F	741.141	-0.643245	0.193899	-3.31742	0.000908525
GNG2	4172.82	-0.610853	0.184189	-3.31644	0.000911706
PRDX5	1808.65	-1.05582	0.318632	-3.31361	0.000921
SLC9A3R1	1542.27	-0.731713	0.220828	-3.3135	0.000921356
CYBA	3470.19	-0.838191	0.25315	-3.31105	0.000929476
AAK1	393.917	-0.859365	0.259759	-3.30832	0.000938586
NR4A1	33.2351	-2.33308	0.705173	-3.30853	0.000937876
LGALS9	2522.16	-0.589222	0.178385	-3.3031	0.000956232
ZDHHC17	629.171	0.61965	0.188222	3.29212	0.000994358
AL590867.2	196.325	-1.0574	0.321413	-3.28985	0.00100241
TLNRD1	252.353	-0.899036	0.27344	-3.28787	0.00100947
GCLM	723.329	0.805442	0.245119	3.28591	0.00101652
ETS1	441.388	-1.27562	0.388751	-3.28132	0.00103321
RPL24	3724.82	-0.720929	0.219913	-3.27824	0.00104456
ARHGAP15	940.191	0.602405	0.183894	3.27583	0.00105352
LRFN4	168.161	-1.22876	0.375312	-3.27396	0.00106052
SLC16A4	20.199	3.57746	1.09395	3.27023	0.00107461
TAF7	965.801	0.585721	0.179255	3.26753	0.0010849
ABTB1	88.7857	-1.36514	0.417924	-3.26648	0.00108893
VPS36	842.295	-0.65354	0.200451	-3.26034	0.00111278
ARL8A	705.916	-0.692197	0.212526	-3.257	0.00112597
TOMM7	701.514	-0.869733	0.267023	-3.25714	0.0011254
KPNA3	1390.71	0.665133	0.204268	3.25618	0.00112923
ADAMTS14	151.302	-1.97726	0.608416	-3.24984	0.00115469
BPI	529.05	-0.594564	0.183	-3.24898	0.00115819
C3orf58	381.892	1.04094	0.320521	3.24765	0.0011636
GNG4	47.9756	2.35773	0.725318	3.25061	0.00115157
MRPS6	702.293	-1.2436	0.382966	-3.24729	0.00116509
NAPSA	22.0005	-3.55868	1.09574	-3.24775	0.0011632
PLD4	165.684	1.51659	0.466384	3.25182	0.0011467
TMEM150A	63.73	1.70254	0.524274	3.24742	0.00116456
HPD	61.135	-1.61437	0.498412	-3.23903	0.00119936
CD79A	133.839	-1.09277	0.337455	-3.23826	0.00120259
AC026403.1	197.12	-2.2207	0.686829	-3.23326	0.00122384
BCAT1	1413.11	0.851765	0.263373	3.23407	0.0012204
ATP2B4	1107.07	1.062	0.330071	3.2175	0.00129312
HIP1	1455.26	-1.30483	0.405323	-3.21923	0.00128535
PLXND1	237.781	-1.09867	0.341366	-3.21846	0.00128879
ITGA5	1024.67	0.604455	0.188305	3.20998	0.00132743
IRS2	795.01	0.726638	0.226446	3.20887	0.00133256
GATA1	21.4989	-2.8589	0.891293	-3.20758	0.00133855
RPL37A	4953.29	-1.06738	0.333072	-3.20464	0.00135231
MDM1	330.289	-0.724391	0.226291	-3.20115	0.00136882
IFITM1	108.318	-1.50498	0.470551	-3.19834	0.00138224
RARRES3	176.949	-1.2912	0.404427	-3.19266	0.00140968
H2AFX	1185.03	-0.714747	0.224176	-3.18834	0.00143095
NDUFA12	698.208	-0.599074	0.188086	-3.1851	0.00144703
PLIN4	47.1899	-1.9338	0.609032	-3.1752	0.00149732
PSTPIP2	33.5119	-2.44078	0.76888	-3.17447	0.00150112
C1orf228	40.7517	-1.89053	0.59594	-3.17235	0.00151213
DHFRP1	204.718	0.87003	0.274391	3.17077	0.00152036
FNIP1	392.108	0.704191	0.222146	3.16996	0.00152462
MICU1	1073.16	-0.610945	0.192808	-3.16867	0.00153137
PRSS57	74.4303	1.33268	0.420406	3.16999	0.00152444
TNFRSF12A	78.8272	-1.47917	0.466812	-3.16867	0.0015314
PNPLA1	21.5696	-2.6916	0.851237	-3.16199	0.00156695
C4orf32	329.362	1.14748	0.363027	3.16088	0.00157295
CYP26A1	59.4666	-2.87468	0.910052	-3.15881	0.00158413
EFR3A	826.725	0.592636	0.18815	3.1498	0.00163382
ITGAM	1632.22	-0.817668	0.259641	-3.14922	0.00163706
NINJ1	547.83	-0.7974	0.253272	-3.14839	0.00164174
ANKRD50	182.94	1.30273	0.41418	3.14532	0.00165904
PLIN5	68.8529	-1.71131	0.544021	-3.14567	0.00165709
PLP2	1193.1	-0.771719	0.245554	-3.14277	0.0016736
GUK1	717.069	-0.670065	0.213291	-3.14156	0.00168052
EGR3	54.8877	-2.67416	0.851438	-3.14076	0.00168513
MAN1A2	718.92	0.604692	0.192577	3.13999	0.00168951
FIS1	644.025	-1.23237	0.393173	-3.13442	0.00172193
ITGA4	3634.86	1.13571	0.362045	3.13691	0.00170736
PSRC1	308.551	-0.855639	0.272952	-3.13476	0.00171997
RPL18AP3	468.319	-1.21453	0.387429	-3.13484	0.00171948
AQP9	34.3186	-2.49579	0.796483	-3.13351	0.00172726
MSRB1	1133.39	-0.599701	0.191465	-3.13217	0.00173517
SERF2	2502.78	-0.988302	0.315865	-3.12888	0.00175477
CD164	3922.89	0.763146	0.24409	3.12649	0.00176906
FAM46C	80.627	1.41348	0.452698	3.12234	0.00179419
PHACTR3	41.8976	-2.65748	0.851199	-3.12205	0.00179598
ITGAV	333.457	0.696498	0.223396	3.11777	0.00182227
AIF1L	38.663	-1.98059	0.635708	-3.11557	0.00183592
NDUFB10	1042.71	-0.773572	0.248449	-3.11361	0.00184815
TMEM38B	973.73	1.26754	0.407088	3.11369	0.00184764
LYSMD3	489.274	0.739711	0.237681	3.1122	0.00185697
SORBS3	86.3754	-1.23466	0.397057	-3.10954	0.00187382
RPL21P16	427.965	-0.774861	0.249337	-3.10768	0.00188562
YES1	316.822	0.770314	0.24799	3.10623	0.00189491
COL2A1	57.1003	1.49801	0.482593	3.10409	0.00190868
BHLHE40	938.511	-0.646287	0.208359	-3.1018	0.00192349
PPFIBP1	313.091	0.831477	0.268168	3.10059	0.00193138
PSMG3	536.427	-0.597346	0.192628	-3.10104	0.00192845
ZNHIT1	723.146	-0.690624	0.22321	-3.09406	0.0019744
FAU	1369.91	-1.12783	0.364678	-3.09267	0.00198368
MAD2L2	663.718	-0.738464	0.239482	-3.08359	0.00204519
CORO1A	11941.2	-0.623502	0.202489	-3.07919	0.00207563
BAX	657.123	-0.70838	0.230208	-3.07712	0.00209009
IER5	335.413	-0.658189	0.213923	-3.07676	0.00209267
KCNH4	452.337	-1.17188	0.380842	-3.07707	0.00209047
ACSF2	408.967	-0.628664	0.20454	-3.07355	0.00211531
TCF12	1122.32	0.629936	0.205012	3.07268	0.00212147
DENND1B	427.859	0.622528	0.202799	3.06968	0.00214292
RAB11FIP2	899.261	0.623869	0.203121	3.07141	0.0021305
SELENOW	1164	-0.723872	0.235729	-3.07078	0.00213498
TLK1	959.2	0.615933	0.200689	3.06909	0.00214711
UPP1	134.457	-0.987389	0.321707	-3.06922	0.0021462
ADGRE2	219.498	-0.827236	0.269827	-3.0658	0.0021709
C20orf24	112.482	-2.54904	0.831839	-3.06434	0.00218154
IPCEF1	358.219	-0.808726	0.264016	-3.06317	0.00219003
PCK2	374.654	-0.92908	0.3039	-3.05719	0.00223422
S100A6	53.3418	-1.59213	0.520933	-3.0563	0.00224086
S100A11	1521.47	-0.706131	0.231178	-3.05449	0.00225444
IL18RAP	347.386	-1.87013	0.613063	-3.05047	0.00228484
JDP2	194.954	-1.36566	0.447975	-3.04853	0.00229968
PLA2G2C	43.1984	-1.92408	0.631103	-3.04876	0.00229788
RPL35	5110.09	-1.16578	0.382374	-3.04879	0.00229768
MSI2	295.294	0.893341	0.293111	3.04779	0.00230531
LSS	104.932	1.17129	0.384437	3.04676	0.00231319
TMEM168	196.889	0.935126	0.307704	3.03904	0.00237332
ATP5I	645.515	-1.22093	0.401942	-3.03757	0.00238496
TFPI	50.4396	1.5599	0.514172	3.03381	0.00241483
ARHGAP30	1969.41	-0.845258	0.279592	-3.02318	0.00250136
PEMT	277.159	-0.754924	0.249672	-3.02366	0.00249735
PEA15	321.103	-0.910361	0.301435	-3.02009	0.00252698
STARD7-AS1	128.603	1.25469	0.415824	3.01736	0.00254984
FKBP8	1482.9	-0.624932	0.207376	-3.01352	0.00258237
LRRC75A-AS1	6054.13	-0.597565	0.198548	-3.00968	0.00261527
PLK3	135.183	-1.12803	0.375015	-3.00796	0.00263007
AC119044.1	60.1337	-1.82059	0.605617	-3.00618	0.00264551
CABLES1	132.238	-0.964358	0.321039	-3.00386	0.00266576
GCNT2	285.064	0.713685	0.237625	3.00341	0.00266973
LAMTOR2	706.379	-0.745978	0.248287	-3.00449	0.00266023
PPCDC	380.284	-0.824241	0.275292	-2.99406	0.00275288
AGL	402.504	0.6785	0.226727	2.99259	0.0027662
FAM129B	22.7481	-2.61494	0.874013	-2.99188	0.00277263
LRRC8C	174.956	0.904457	0.302449	2.99044	0.00278572
AC064852.1	20.0138	4.76387	1.59393	2.98876	0.00280109
AC124319.2	20.9974	2.40232	0.803824	2.98862	0.00280243
TRIOBP	233.508	-0.86286	0.288665	-2.98914	0.0027976
ITGB4	39.5074	-1.89049	0.633289	-2.9852	0.00283396
RPS3	16120.1	-0.833711	0.279734	-2.98037	0.00287902
RPS21	1520.24	-0.677364	0.227333	-2.97961	0.00288616
LGALS9C	326.376	-0.869996	0.292552	-2.97382	0.00294116
SNCG	38.3439	-2.59437	0.873085	-2.9715	0.00296352
FGD3	300.266	-0.823089	0.277082	-2.97056	0.00297254
MAP4K1	80.5301	-1.41996	0.478116	-2.9699	0.00297898
ATN1	466.8	-0.800828	0.269702	-2.9693	0.00298475
AKR1C3	42.7291	-1.9778	0.666305	-2.96831	0.00299441
C19orf53	572.298	-0.808015	0.272567	-2.96446	0.00303214
AC005912.1	287.696	-1.86128	0.6298	-2.95536	0.00312306
AIP	703.06	-0.796635	0.269504	-2.95593	0.00311732
ATL3	562.941	0.958248	0.324145	2.95623	0.00311421
CD59	1266.78	0.623976	0.211139	2.95528	0.00312387
CSTA	355.693	-0.950001	0.321307	-2.95668	0.00310975
HS6ST1	265.089	-0.838495	0.283622	-2.95638	0.00311272
SLC7A2	201.62	0.99935	0.33811	2.95569	0.00311969
SEMA3A	15.471	2.85371	0.96673	2.95192	0.00315802
MANEA	348.527	0.736252	0.24952	2.95067	0.00317086
LAT2	893.872	-0.796153	0.270008	-2.94863	0.0031919
AC034236.1	137.72	-1.04354	0.354206	-2.94614	0.00321768
AP1S1	399.346	-0.599984	0.203639	-2.94631	0.00321588
GADD45A	302.036	-0.659998	0.224144	-2.94453	0.00323448
C1GALT1	706.465	0.597285	0.203123	2.94051	0.00327671
AC020916.1	119.975	-1.2102	0.412024	-2.9372	0.00331185
NDUFB1	318.965	-0.908347	0.309212	-2.93761	0.00330748
RSBN1	555.641	0.726161	0.247308	2.93626	0.00332192
HMGA1	13661.1	-0.585615	0.199544	-2.93476	0.00333806
CARD19	256.292	-0.953188	0.325196	-2.93111	0.00337748
SH3BGRL3	2617.38	-0.649473	0.221619	-2.93058	0.00338329
ACBD5	370.062	0.612896	0.209284	2.92853	0.00340564
FUT7	37.3101	-1.85056	0.632523	-2.92568	0.00343708
MPP6	309.193	0.671118	0.229686	2.92189	0.00347918
SNRPG	1724.63	-0.832498	0.284967	-2.92138	0.00348485
C11orf65	26.0195	2.47964	0.849991	2.91725	0.00353132
ZNF551	59.7602	1.37404	0.471111	2.9166	0.00353869
MS4A3	69.3672	1.32451	0.455037	2.91077	0.00360544
RPL12	8688.43	-0.750262	0.257729	-2.91105	0.00360214
KIF21B	2346.31	-1.14782	0.394855	-2.90695	0.00364968
NAA30	405.096	0.681866	0.23453	2.90737	0.00364477
COX4I1	3306.92	-0.796972	0.274345	-2.905	0.00367257
NEAT1	3508.66	0.62989	0.216867	2.90451	0.00367834
TSPAN12	15.8069	3.41807	1.17695	2.90419	0.00368209
NCEH1	392.578	-0.825842	0.284857	-2.89914	0.00374188
SNAI3	233.584	-0.958302	0.330836	-2.8966	0.00377227
BMP2	37.8268	1.69348	0.585674	2.89151	0.00383393
TSPAN3	1632.23	-0.630085	0.217873	-2.89198	0.00382825
RPS2P7	22.0937	-5.22099	1.80943	-2.88544	0.00390871
UXT	511.13	-0.713049	0.247184	-2.88469	0.00391798
COX6B1	856.609	-0.715665	0.248321	-2.88202	0.00395135
AC022395.1	33.5397	4.44726	1.54428	2.87982	0.00397902
LXN	54.9512	4.39755	1.5268	2.88025	0.00397363
KCTD5	717.058	-0.585559	0.203435	-2.87836	0.00399745
DHRS3	1388.57	-0.716365	0.249123	-2.87554	0.00403335
GRK3	439.911	0.885401	0.307906	2.87556	0.00403314
MRPL33	286.622	-1.05052	0.365573	-2.87363	0.00405783
RNF38	503	0.640421	0.222822	2.87414	0.00405129
RGS1	470.582	-1.06114	0.369424	-2.87242	0.00407343
C12orf75	398.181	-1.02517	0.357431	-2.86815	0.00412876
BRMS1	718.108	-0.640572	0.223397	-2.86741	0.00413843
SIX4	168.346	1.00126	0.349344	2.8661	0.00415561
SUCNR1	2446.03	-0.637122	0.22233	-2.86566	0.0041614
AL360270.1	49.0449	1.94612	0.679567	2.86377	0.00418628
AC113935.1	51.3695	-2.24873	0.78604	-2.86083	0.00422531
LRG1	3298.06	-0.816486	0.28536	-2.86125	0.00421972
MRVI1	48.5727	-1.58218	0.553353	-2.85926	0.00424626
BDH1	80.1002	-1.42656	0.500069	-2.85273	0.00433455
COPE	703.477	-0.742945	0.26079	-2.84883	0.0043881
IL16	330.783	-1.10761	0.389024	-2.84714	0.00441133
ANKIB1	722.686	0.621429	0.218427	2.84502	0.00444085
S100A12	15.6332	-3.63834	1.28092	-2.84041	0.00450552
DNPH1	239.647	-0.754118	0.266155	-2.83338	0.00460592
MMP25-AS1	226.045	-0.887291	0.313154	-2.8334	0.00460554
B3GNT5	693.907	0.795302	0.281179	2.82845	0.00467741
NKG7	335.728	-1.11604	0.39503	-2.8252	0.0047251
PGAP1	216.519	0.812984	0.288002	2.82285	0.00475995
AC108134.3	15.707	-3.31411	1.17478	-2.82104	0.00478685
ZBTB7C	39.6398	-1.77875	0.630836	-2.81966	0.0048074
BOLA3	207.659	-0.737813	0.262452	-2.81123	0.00493528
PPP1R14B	1529.01	-0.868921	0.309086	-2.81126	0.00493477
PLAG1	230.242	1.04782	0.372857	2.81025	0.00495029
PRCP	4438.77	0.685324	0.244077	2.80782	0.00498775
C4orf48	55.7309	-2.39798	0.855388	-2.80338	0.00505693
CYSLTR1	699.37	0.968195	0.34547	2.80255	0.0050701
AL121603.2	97.3618	1.08964	0.389255	2.7993	0.00512143
HIPK1	1404.82	0.645028	0.23049	2.79851	0.00513397
VLDLR	108.593	1.12022	0.401055	2.79319	0.0052191
FKBP2	527.833	-0.699581	0.250582	-2.79182	0.00524121
GJA1	163.097	1.01611	0.363933	2.79202	0.00523799
ZDHHC2	723.835	0.980109	0.351585	2.78769	0.00530861
PHLDA1	237.396	-1.69148	0.607332	-2.7851	0.0053512
RPL37	9234.84	-0.963783	0.346152	-2.78428	0.00536468
MAFK	611.966	-0.748954	0.26911	-2.78308	0.00538454
NT5C	319.973	-0.982144	0.352896	-2.78309	0.00538432
CARNMT1	292.191	0.845504	0.303933	2.78187	0.0054046
KIAA0895	61.9746	2.42594	0.872339	2.78096	0.00541989
EDF1	1288.77	-0.890361	0.320545	-2.77765	0.00547536
BBC3	31.4111	-2.07072	0.745668	-2.777	0.00548627
MPZ	396.684	-0.941418	0.339164	-2.7757	0.00550832
KCNQ5	462.599	0.858795	0.309573	2.77413	0.00553502
RGS2	240.116	-1.28344	0.463336	-2.77	0.00560554
MRPL58	321.333	-0.638074	0.230494	-2.76828	0.00563523
UFD1	629.605	-0.643083	0.232281	-2.76856	0.00563044
DBT	337.438	0.597225	0.215835	2.76704	0.00565674
TNRC6B	474.72	0.587866	0.212545	2.76584	0.00567767
NDUFAF8	229.868	-1.6255	0.587913	-2.76487	0.00569457
AC012103.1	23.8851	-2.29166	0.829404	-2.76303	0.00572682
TRPM4	66.8118	-1.23298	0.447151	-2.75741	0.00582605
IQSEC1	194.292	-1.11223	0.404172	-2.75188	0.0059254
PBDC1	131.141	-1.01394	0.368461	-2.75182	0.00592648
DLEU2	691.223	0.778587	0.283724	2.74417	0.00606648
CCR3	76.0935	-1.14248	0.416553	-2.7427	0.00609357
PITPNC1	193.057	-0.8969	0.326992	-2.74288	0.00609029
CLN3	139.374	1.10358	0.402813	2.73968	0.00614986
ADD2	181.218	1.32191	0.482796	2.73804	0.00618075
POGLUT1	562.316	0.586819	0.214341	2.73779	0.0061854
FPR1	15.5375	-4.09724	1.49946	-2.73248	0.00628601
RPL3P4	526.485	-0.645092	0.236232	-2.73076	0.0063188
PARP3	249.621	-0.851087	0.31266	-2.72209	0.00648704
AMPD3	720.084	-0.645456	0.237455	-2.71822	0.00656333
GOLGA8CP	24.0435	2.65646	0.977154	2.71857	0.00655649
AL442663.3	62.5263	2.39648	0.882819	2.71458	0.00663608
EFHD2	3666.46	-0.607449	0.224072	-2.71096	0.0067089
INO80D	432.153	0.634328	0.234417	2.70599	0.00681019
ELK1	573.359	-0.586193	0.21728	-2.69787	0.00697842
PTGES	687.514	-1.15008	0.42637	-2.69737	0.00698898
LINC01091	61.0532	-1.64892	0.611532	-2.69638	0.0070097
LGALS1	143.466	-1.30355	0.484215	-2.6921	0.0071004
BCAS3	53.9732	-1.49523	0.557389	-2.68256	0.00730607
TPD52	715.242	0.845171	0.315616	2.67784	0.00740979
BATF	90.5014	-1.89586	0.708444	-2.67609	0.00744863
GOLT1B	1430.9	0.820455	0.307069	2.67189	0.00754252
COX8A	245.918	-0.711094	0.266204	-2.67124	0.00755722
SP140	26.6478	-1.9497	0.72997	-2.67093	0.00756417
TRIR	1753.53	-0.919012	0.344217	-2.66986	0.00758828
WWP1	226.083	0.69793	0.261409	2.66988	0.00758785
GGT1	575.576	-0.722723	0.270966	-2.66721	0.00764843
SLC16A7	269.841	0.628239	0.235629	2.66622	0.00767096
AZIN1	2903.18	0.702343	0.263838	2.66202	0.00776736
SLC2A3	583.756	-0.922007	0.346429	-2.66146	0.00778016
CDK7	74.3024	-4.1102	1.54501	-2.66031	0.00780694
C12orf57	97.6811	-1.08924	0.40951	-2.65985	0.00781745
TIGD7	128.762	0.963058	0.362747	2.6549	0.00793311
MOSPD3	177.966	-0.798643	0.300884	-2.65432	0.00794681
SYF2	524.681	-0.606034	0.228491	-2.65233	0.00799381
ARF5	516.132	-0.810583	0.305709	-2.65149	0.00801384
SLC2A13	139.755	0.96451	0.364319	2.64743	0.00811054
ZNF140	185.22	0.759069	0.286733	2.6473	0.00811372
CHST4	16.4379	2.48459	0.939007	2.64598	0.00814557
ECI1	357.65	-0.586896	0.222016	-2.64349	0.0082057
RPL13AP25	37.8101	-1.81078	0.684979	-2.64355	0.00820408
CFL2	307.288	0.961288	0.363959	2.6412	0.00826128
APOBEC3B	245.059	-0.642716	0.243547	-2.63899	0.00831546
NEDD8	171.425	-0.844983	0.320565	-2.63592	0.00839098
RBM42	485.987	-0.761632	0.289132	-2.6342	0.00843354
BX679664.3	337.199	-1.48774	0.56525	-2.632	0.00848835
SLC26A2	510.05	0.638985	0.242808	2.63165	0.00849703
MBNL3	890.135	0.624584	0.237545	2.62933	0.0085554
NIN	1562.27	-0.733984	0.279165	-2.62921	0.0085583
RXRA	488.949	-0.730454	0.27767	-2.63066	0.00852197
UBL5	1446.08	-0.726502	0.276547	-2.62704	0.00861309
RNF2	332.931	0.65517	0.249537	2.62554	0.00865117
NCF4	203.037	-0.952953	0.363295	-2.62308	0.00871377
R3HCC1	375.825	-0.743128	0.283261	-2.62347	0.00870381
SIGLEC8	16.9101	-3.14149	1.19756	-2.62323	0.00870995
EIF4EBP1	915.716	-0.605609	0.231059	-2.62102	0.00876675
DVL3	1399.51	-0.605352	0.231125	-2.61915	0.00881493
NME1	199.933	-1.71783	0.655964	-2.61878	0.00882439
DAW1	69.3878	-2.13675	0.816392	-2.61731	0.00886261
PLXNA2	41.3452	1.87082	0.714982	2.61659	0.00888122
POLR2J	558.834	-1.12925	0.431564	-2.61665	0.00887978
TNFSF10	119.91	1.24166	0.475376	2.61194	0.00900288
SLC15A3	52.751	-1.361	0.52146	-2.60998	0.00905463
NDUFS6	1187.61	-0.820795	0.314812	-2.60725	0.00912723
RAC3	256.718	-0.762646	0.2925	-2.60734	0.00912499
SLC6A6	2253.39	-0.868228	0.333019	-2.60714	0.00913018
PFN1P1	99.8223	-1.32054	0.506973	-2.60475	0.00919412
HIST1H2AC	252.045	4.51899	1.73527	2.60421	0.00920868
SCNM1	516.056	-0.639761	0.245764	-2.60315	0.00923721
AMMECR1	459.853	0.600396	0.231282	2.59595	0.00943288
KAZALD1	170.761	-0.943636	0.363509	-2.59591	0.00943416
GFER	265.46	-0.876619	0.33777	-2.59532	0.0094504
MRPS21	404.208	-0.851398	0.328509	-2.5917	0.00955017
IMPA1	817.093	0.586126	0.226265	2.59044	0.00958537
ECHDC2	252.795	1.01547	0.392275	2.58865	0.00963517
NAMPTP1	153.743	-1.27866	0.494046	-2.58814	0.00964958
RPS19BP1	554.623	-0.754106	0.291423	-2.58767	0.0096627
RPS15A	352.93	-0.752734	0.291287	-2.58417	0.00976146
OBSL1	635.056	-0.745224	0.288556	-2.5826	0.00980582
BTBD19	32.377	-1.94735	0.754778	-2.58003	0.00987921
PER1	90.2769	-1.02462	0.397152	-2.57991	0.0098825
IDH1	2210.14	0.818204	0.317274	2.57886	0.00991274
C10orf91	155.376	-0.831776	0.322702	-2.57754	0.00995072
CUEDC2	608.198	-0.676549	0.26244	-2.57792	0.00993979
KIAA1211L	52.5502	-1.48814	0.577195	-2.57822	0.00993094
PIK3R6	18.5375	-2.42562	0.942117	-2.57465	0.0100342
ZNF788	165.475	1.01411	0.394027	2.57372	0.0100613
STK17B	617.68	0.696969	0.270921	2.57259	0.0100942
RPL7AP6	357.978	-1.47143	0.57358	-2.56535	0.0103072
MIEN1	402.273	-0.837259	0.327013	-2.56032	0.0104575
DRAP1	640.549	-0.881627	0.344626	-2.55821	0.0105212
FAM135A	365.778	0.616462	0.240975	2.5582	0.0105215
MEA1	561.673	-0.696646	0.272321	-2.55818	0.0105223
TMPO-AS1	706.779	0.729624	0.285206	2.55824	0.0105204
SEMA6B	444.801	-0.802787	0.31392	-2.5573	0.0105489
FBXO30	436.054	0.745314	0.291655	2.55547	0.0106045
BAD	195.054	-0.79753	0.312198	-2.55456	0.0106321
KCNH2	78.9194	-1.63641	0.641279	-2.55179	0.0107172
TST	187.099	-0.781847	0.307136	-2.54561	0.0109088
RPL5P34	76.4693	-1.64864	0.648215	-2.54336	0.0109793
SCD	12795.4	0.902129	0.354686	2.54346	0.0109762
WDR54	45.4583	-1.45725	0.572938	-2.54347	0.0109758
DGKE	227.798	0.640033	0.251869	2.54113	0.0110494
GBP5	100.844	-1.36197	0.536052	-2.54074	0.0110617
AGPS	1833.85	0.591632	0.233247	2.5365	0.0111966
USF2	779.284	-0.632418	0.249286	-2.53692	0.0111833
ZBTB48	457.573	-0.704836	0.278208	-2.53349	0.0112934
APOO	163.399	-0.785801	0.310496	-2.53079	0.0113805
ATP2C1	977.257	0.591303	0.23364	2.53083	0.0113794
FBXO6	260.6	-0.637192	0.251647	-2.53209	0.0113386
OST4	436.268	-0.862044	0.340593	-2.531	0.0113736
ATP5E	1064.64	-0.696829	0.275428	-2.52998	0.0114068
TMEM135	940.247	0.885661	0.350878	2.52412	0.0115987
TMEM106B	517.045	0.741466	0.293837	2.52339	0.011623
SYT11	90.802	-1.03187	0.40907	-2.52248	0.0116532
AL358473.1	112.974	-0.975485	0.387553	-2.51703	0.0118347
ALG10B	335.751	0.643154	0.255327	2.51895	0.0117707
KIAA0513	575.614	-0.861429	0.342203	-2.51731	0.0118256
BAG2	633.994	0.868503	0.345318	2.51508	0.0119006
YPEL2	113.199	0.856381	0.340619	2.51419	0.0119306
ZNF569	60.7894	1.22621	0.487942	2.51302	0.0119701
DOK2	23.3706	-2.02682	0.806942	-2.51173	0.0120141
AC099336.2	33.5832	-2.27608	0.906749	-2.51016	0.0120677
CEACAM1	106.607	-1.36093	0.54226	-2.50974	0.0120819
MFAP4	81.6279	1.15168	0.459266	2.50766	0.0121532
PNKD	286.912	-0.651588	0.259841	-2.50764	0.0121541
LIMA1	351.823	0.606678	0.24218	2.50507	0.0122428
AC027682.5	22.2813	2.5876	1.0368	2.49575	0.0125692
CCDC85B	209.546	-0.790815	0.316122	-2.50162	0.0123628
CD86	45.6873	-1.62017	0.649156	-2.49581	0.012567
CPXM1	1166.29	-1.02674	0.411008	-2.49811	0.0124859
CRIPT	152.823	-1.0892	0.436257	-2.49671	0.0125353
KPNA5	247.598	0.728989	0.292029	2.49629	0.01255
SNHG19	77.063	-1.04175	0.417128	-2.49743	0.0125098
AL024507.2	60.081	2.46501	0.988133	2.49462	0.0126093
CD46	3432.31	0.601514	0.241271	2.4931	0.0126632
NFATC4	40.4159	-2.0441	0.81959	-2.49405	0.0126296
NFKBID	128.191	-1.15834	0.464385	-2.49436	0.0126185
TET2	373.952	0.647038	0.259579	2.49264	0.0126796
ARHGEF1	1871.13	-0.625253	0.251237	-2.4887	0.0128213
DCHS1	43.2783	-1.83638	0.737697	-2.48934	0.0127981
MTATP6P1	5781.05	-1.08914	0.437617	-2.4888	0.0128175
ZNF738	204.693	0.715675	0.287674	2.4878	0.0128537
ZRSR2	245.587	-0.715159	0.287664	-2.48609	0.0129154
RAP2C-AS1	47.1893	1.85911	0.749443	2.48066	0.0131141
SNX10	602.285	0.730236	0.294518	2.47942	0.0131594
GTF2A1	900.941	0.668116	0.270004	2.47447	0.0133435
PRELID1	1939.29	-0.746442	0.301651	-2.47452	0.0133415
MCAM	35.9519	-1.86281	0.753111	-2.47348	0.0133804
SLC35F5	684.326	0.625118	0.252761	2.47316	0.0133925
AC074033.1	298.578	-0.843148	0.340995	-2.47261	0.013413
TET1	166.537	1.03638	0.419377	2.47124	0.0134646
AL451165.2	55.084	2.2203	0.898841	2.47018	0.0135045
GLCCI1	267.547	1.01873	0.412569	2.46923	0.0135404
RINL	204.971	-0.885226	0.358573	-2.46875	0.0135587
SMIM3	445.677	-0.826843	0.335065	-2.46771	0.0135981
FMO5	52.9091	1.32835	0.538702	2.46583	0.0136697
NAP1L4	146.513	1.54012	0.624802	2.46497	0.0137023
NPM1P27	308.596	-0.654287	0.265468	-2.46465	0.0137147
ZEB1	251.372	0.65827	0.267168	2.46388	0.0137442
CHRNA5	74.4628	-1.15409	0.468974	-2.46088	0.0138597
ETFRF1	817.319	0.785213	0.319226	2.45974	0.0139037
FAM102B	173.396	0.726077	0.295162	2.45993	0.0138966
ZNF503	200.575	-0.660248	0.268401	-2.45993	0.0138964
RAD17	68.5085	2.2955	0.933815	2.4582	0.0139636
TMEM167A	1732.24	0.603327	0.245452	2.45802	0.0139704
AC108693.2	16.9577	4.04542	1.64802	2.45472	0.0140994
DCXR	532.611	-0.637341	0.259606	-2.45503	0.0140872
MCEMP1	498.523	-1.00644	0.410686	-2.45063	0.0142605
ZNF681	99.3121	0.985872	0.402836	2.44733	0.0143919
S100A4	907.531	-0.935076	0.38229	-2.44599	0.0144456
EIF3CL	460.06	-1.47681	0.604926	-2.44132	0.0146339
IL1B	100.176	-1.87657	0.768873	-2.44068	0.0146598
PLPPR2	108.96	-0.928748	0.380408	-2.44145	0.0146284
CRYBG1	606.55	0.943135	0.386914	2.43758	0.0147857
TRAM2	226.184	0.67918	0.278749	2.43653	0.0148289
TBCB	281.848	-0.746005	0.306602	-2.43314	0.0149685
CENPI	263.44	0.642369	0.264187	2.4315	0.0150366
JAML	269.609	-0.775673	0.319036	-2.4313	0.0150447
AC026366.1	3525.85	-1.2616	0.520226	-2.4251	0.015304
2019-03-03	154.78	0.908618	0.374588	2.42564	0.0152812
SIRT2	132.328	-0.859964	0.354948	-2.42279	0.0154018
WRNIP1	721.995	-0.586714	0.242378	-2.42066	0.0154924
C11orf21	200.584	-0.660572	0.272953	-2.42009	0.0155165
BTG2	142.502	-1.25996	0.521544	-2.41583	0.0156993
IFIH1	309.207	0.633583	0.262236	2.41608	0.0156886
SOCS2	95.1266	0.895463	0.370438	2.41731	0.0156356
RASAL3	498.689	-0.894184	0.370278	-2.4149	0.0157394
ZNF776	108.565	1.00325	0.415557	2.41423	0.0157683
TRGC1	452.415	0.610501	0.253041	2.41266	0.0158366
CLTB	381.338	-0.906665	0.376173	-2.41024	0.0159422
JUN	24.5625	-1.90411	0.790147	-2.40982	0.0159606
TMEM99	55.0358	1.28861	0.535148	2.40795	0.0160423
AL513550.1	80.502	1.08675	0.451715	2.40582	0.016136
PGBD4	95.5501	1.12123	0.465983	2.40616	0.0161214
GPAT3	135.116	-1.00613	0.418518	-2.40404	0.0162151
BCL7C	243.934	-1.03255	0.429979	-2.40138	0.0163332
R3HDM4	388.099	-0.61441	0.256019	-2.39986	0.0164012
UBTD1	92.5015	-0.995552	0.414865	-2.3997	0.0164086
ZNF268	156.082	0.817345	0.340615	2.39961	0.0164124
TMEM184C	473.4	0.586793	0.244769	2.39733	0.016515
ERMP1	442.738	0.760752	0.317495	2.39611	0.0165702
FLYWCH2	182.377	-0.86097	0.359567	-2.39446	0.0166447
IVNS1ABP	3526.78	-0.671307	0.280402	-2.39409	0.0166619
GPR180	277.692	0.722138	0.30184	2.39245	0.0167361
NEU3	703.7	0.714494	0.299119	2.38866	0.0169098
SBF2	245.523	0.623976	0.261294	2.38802	0.0169393
ABCC11	18.4066	2.66896	1.11976	2.3835	0.0171488
ECH1	331.222	-0.69351	0.290959	-2.38353	0.0171474
FRG1	63.9123	-2.79193	1.17105	-2.38413	0.0171194
SPRED1	199.154	0.839893	0.352352	2.38367	0.0171408
CAPNS1	1079.39	-0.585913	0.246174	-2.38008	0.017309
CD101	330.233	-1.09432	0.45978	-2.38009	0.0173084
DPP7	654.598	-0.65479	0.275104	-2.38015	0.0173056
TGM5	578.647	-0.890812	0.374152	-2.38088	0.0172712
INPP5A	171.812	0.679061	0.285498	2.37851	0.0173826
PBK	504.19	0.646724	0.272154	2.37632	0.0174864
CDC42EP3	137.844	-0.761665	0.320641	-2.37545	0.0175278
FAM110B	60.1752	-1.16437	0.490176	-2.37542	0.0175292
GLCE	275.783	0.60005	0.252795	2.37366	0.0176126
CARMIL2	377.577	-1.00426	0.423376	-2.37204	0.0176904
AC016734.1	198.434	-1.21546	0.513366	-2.36763	0.0179023
CHST7	46.6957	-1.51548	0.640127	-2.36747	0.01791
PILRA	191.229	-0.740393	0.31278	-2.36714	0.0179262
ADCY4	17.6885	-2.36925	1.00314	-2.36183	0.0181851
LINC01215	60.5497	-1.22409	0.518452	-2.36105	0.0182231
OSMR	27.3345	3.88472	1.64455	2.36219	0.0181676
Z83843.1	157.289	0.73072	0.309436	2.36145	0.0182034
COMTD1	302.594	-0.620306	0.263103	-2.35766	0.0183908
EPN2	44.5677	-1.47353	0.625029	-2.35754	0.0183963
AC113382.1	15.2128	2.19045	0.929668	2.35616	0.018465
C1orf35	313.387	-0.625856	0.265798	-2.35463	0.0185414
ADARB1	212.815	0.768119	0.326358	2.35361	0.0185923
DDA1	647.44	-0.664482	0.28237	-2.35323	0.018611
C19orf60	315.885	-0.658939	0.280144	-2.35215	0.0186654
CSRNP1	153.985	-0.871409	0.370453	-2.35228	0.0186588
PHF23	493.69	-0.598118	0.254426	-2.35086	0.0187303
RPS2P55	57.932	-1.96428	0.83604	-2.3495	0.0187985
AC138811.1	45.2174	2.96792	1.26368	2.34863	0.0188425
LYST	2336.11	0.656844	0.279664	2.34869	0.0188396
PPIH	805.235	-0.68347	0.291101	-2.34788	0.0188805
CLC	134.988	-1.96259	0.837302	-2.34394	0.0190811
MCAT	182.21	-0.837565	0.357567	-2.3424	0.0191603
AL139220.2	72.6655	-1.20755	0.515955	-2.34042	0.0192621
METTL26	394.363	-0.618593	0.264632	-2.33755	0.0194104
NAB2	64.8077	-1.08118	0.462602	-2.33718	0.0194299
ALKBH7	159.14	-0.862968	0.369421	-2.336	0.0194912
MBLAC2	314.027	0.607734	0.260203	2.33561	0.0195115
NUBP2	329.565	-0.647809	0.277281	-2.33629	0.0194762
BRI3	297.552	-0.692691	0.296766	-2.33413	0.0195889
PDLIM7	531.606	-0.737154	0.315859	-2.33381	0.0196056
STXBP4	111.087	0.877341	0.375862	2.33421	0.0195846
TSR2	692.18	-0.614414	0.263192	-2.33447	0.0195713
ZRANB3	204.087	1.01581	0.435448	2.33279	0.019659
SAPCD2	1867.05	-0.648986	0.278279	-2.33214	0.0196933
CRYL1	60.3075	-1.07899	0.463025	-2.3303	0.0197903
TNFSF13B	281.615	0.763667	0.32776	2.32996	0.0198082
IL1RL1	34.3931	-2.61001	1.12046	-2.32941	0.0198375
IFITM10	22.3349	-2.60852	1.12065	-2.32769	0.0199285
HAX1	1073.46	-0.586102	0.251839	-2.32729	0.0199497
HMGA2	36.717	1.59974	0.687606	2.32654	0.01999
PAG1	63.5624	1.15247	0.495666	2.32509	0.0200674
RPL24P4	336.509	-1.6791	0.722642	-2.32356	0.0201493
GDF15	29.6855	-2.24823	0.96779	-2.32306	0.020176
MRPL23	92.3893	-0.89071	0.383479	-2.32271	0.020195
PKD2L1	53.5161	-1.16837	0.503254	-2.32164	0.0202523
PQBP1	782.428	-0.650177	0.280494	-2.31797	0.020451
BACH2	16.558	-2.86523	1.2375	-2.31534	0.0205943
SSBP4	595.008	-0.80379	0.347209	-2.315	0.0206129
ETS2	406.302	-0.673918	0.29126	-2.3138	0.0206787
NDRG1	423.129	-0.827784	0.357804	-2.31351	0.0206944
ZNF607	36.2577	1.40371	0.606988	2.31258	0.0207459
AC113404.3	63.6235	-1.84117	0.797058	-2.30996	0.0208904
FBXL17	289.894	0.666583	0.288582	2.30986	0.0208959
LDLRAD3	82.2954	1.28579	0.55656	2.31024	0.0208749
UBE2S	1330.14	-0.692587	0.299889	-2.30948	0.0209171
AC006059.1	37.6911	2.55971	1.10995	2.30615	0.0211024
RIOX2	276.75	0.593251	0.257391	2.30486	0.0211744
POLE2	418.655	0.81916	0.355557	2.30388	0.0212296
RPS20P14	58.9481	-1.13287	0.491861	-2.30323	0.021266
TMEM11	481.82	-0.769204	0.334056	-2.30262	0.0213003
ACO1	353.712	0.624266	0.271293	2.30108	0.0213872
SLCO3A1	215.757	0.817863	0.355662	2.29955	0.0214737
SNRPGP10	24.9232	-2.03578	0.886466	-2.29651	0.0216469
JMY	189.835	0.676944	0.294942	2.29517	0.0217232
PLXNB2	120.622	-1.14879	0.500609	-2.29479	0.0217453
HIF1A-AS1	58.554	2.96246	1.29222	2.29254	0.0218746
AC020913.1	48.2352	3.78329	1.6515	2.29082	0.0219741
NLRC4	141.375	-0.798734	0.348761	-2.29021	0.0220093
PTPN6	2831.23	-0.656344	0.286591	-2.29018	0.0220108
ZNF91	205.303	0.659365	0.287804	2.29102	0.021962
AC110285.4	73.7526	1.88506	0.824394	2.2866	0.0222191
PREX1	707.156	-0.933872	0.408779	-2.28454	0.0223397
TESK1	51.1313	-1.35196	0.592217	-2.28288	0.0224374
UQCR10	476.004	-0.903275	0.395569	-2.28348	0.0224021
PPP1R35	197.015	-1.30441	0.571552	-2.28222	0.0224765
DNAJB14	837.794	0.613592	0.269066	2.28045	0.0225811
LINC01694	161.842	0.857622	0.376922	2.27533	0.0228862
C12orf10	280.843	-0.588622	0.258917	-2.2734	0.0230019
SPI1	3603.87	-0.725854	0.31927	-2.27348	0.0229974
AL137003.2	20.3173	1.84258	0.811809	2.26972	0.0232248
COX6A1	180.136	-0.983961	0.433218	-2.27128	0.0231299
DPY19L1	894.169	0.591382	0.260319	2.27176	0.023101
FPR2	20.8526	-3.48826	1.53626	-2.27062	0.0231702
MRPL54	221.681	-0.857662	0.377851	-2.26984	0.023217
CD70	272.069	-0.906934	0.399877	-2.26803	0.0233272
KCTD15	110.834	-0.960451	0.424169	-2.26431	0.0235551
CLIP3	23.6716	1.77139	0.783091	2.26204	0.0236947
AIDA	410.668	0.616572	0.27272	2.26083	0.0237699
C6orf223	13.9521	-2.54756	1.12698	-2.26051	0.0237895
AC008915.2	26.8661	1.54118	0.682119	2.25941	0.0238582
TOX2	25.5775	-2.55543	1.13133	-2.25879	0.0238964
AL355490.2	57.3173	3.17172	1.40441	2.25841	0.0239204
HMGN1P38	41.217	-2.78187	1.23284	-2.25646	0.0240415
SPAG1	140.013	0.771881	0.342093	2.25634	0.024049
AC012379.1	18.3979	3.80817	1.68819	2.25577	0.0240852
AP001029.2	21.8129	1.732	0.768286	2.25437	0.0241727
C4BPA	20.0501	-2.11051	0.936203	-2.25433	0.0241756
LAMP2	4575.86	0.643814	0.285559	2.25458	0.02416
COPRS	177.513	-0.735569	0.326744	-2.25121	0.0243724
EIF5A2	138.906	0.755594	0.336082	2.24824	0.0245606
MBNL1-AS1	42.5389	1.92028	0.853816	2.24906	0.0245089
NR6A1	409.068	0.746187	0.331825	2.24874	0.0245293
RPL18	12989.9	-0.612291	0.27232	-2.24843	0.0245491
SYTL1	611.28	-0.653476	0.290767	-2.24742	0.0246132
BAZ2B	323.648	0.709462	0.315944	2.24553	0.0247343
C9orf139	88.5293	-0.962525	0.428786	-2.24477	0.0247828
YBX1P1	167.561	-1.11172	0.495191	-2.24503	0.0247659
ACSS3	62.3098	1.46557	0.653185	2.24372	0.0248503
RIC1	563.986	0.694382	0.30952	2.24342	0.02487
ACOT7	554.462	-0.624922	0.278768	-2.24173	0.0249788
CD302	643.55	0.656253	0.292756	2.24164	0.0249848
DIXDC1	54.0441	1.17363	0.523572	2.24159	0.0249882
CYTH4	216.573	-0.766219	0.342075	-2.23991	0.0250965
USP11	425.784	-0.620281	0.276976	-2.23948	0.025125
ADD3-AS1	63.1764	2.32722	1.0401	2.23749	0.0252544
AC005037.1	60.4267	2.12496	0.951132	2.23414	0.0254737
COL4A2	162.773	-0.889569	0.398223	-2.23385	0.0254932
USP13	272.866	0.78476	0.351785	2.23079	0.025695
FEM1A	393.462	-0.645127	0.28936	-2.2295	0.0257808
SAMSN1	967.995	-0.603761	0.271014	-2.22779	0.0258948
DNAJA3	59.362	-1.79846	0.807512	-2.22716	0.0259365
GPR89B	138.875	0.869552	0.390402	2.22732	0.0259256
PIGK	798.458	0.640327	0.287658	2.226	0.026014
HARBI1	81.7896	1.06718	0.479853	2.22398	0.0261496
AP001324.1	67.6811	-0.97056	0.437566	-2.21809	0.0265489
FFAR4	69.4239	-1.14852	0.517745	-2.21832	0.0265331
SLCO5A1	248.469	-0.631011	0.284711	-2.21632	0.0266695
CX3CR1	83.9985	-1.19146	0.538293	-2.2134	0.0268699
AC012358.3	141.3	2.472	1.11738	2.21232	0.0269446
AHNAK	60.8304	-1.84523	0.834265	-2.2118	0.0269803
GLIPR2	209.225	-0.660568	0.298774	-2.21093	0.0270406
APBB1	19.276	-2.20373	0.998453	-2.20715	0.0273038
TGFBR2	459.088	0.593843	0.269025	2.20739	0.0272867
AC003102.1	95.6011	-0.811439	0.368786	-2.2003	0.0277855
CCDC12	480.679	-0.910596	0.414174	-2.19858	0.0279076
CSNK1E	170.972	-0.769634	0.350031	-2.19876	0.0278952
DCBLD2	188.091	0.814081	0.370167	2.19923	0.0278619
FAM69B	222.107	-0.644908	0.293154	-2.19989	0.0278146
RETN	300.753	-1.67257	0.760617	-2.19897	0.0278801
TLE1	94.8902	-1.05989	0.482042	-2.19874	0.0278961
TMTC4	339.813	0.59786	0.271918	2.19867	0.0279011
EPX	95.495	-1.79173	0.815432	-2.19728	0.0280002
IGFBP6	14.9016	-2.25212	1.0253	-2.19654	0.0280531
SRGN	40842.5	0.686083	0.312798	2.19337	0.0282804
AC008914.1	14.3602	3.78196	1.72565	2.19161	0.0284075
AC090061.1	43.7072	2.51972	1.15038	2.19033	0.0285
CYTIP	54.5349	-1.17688	0.537914	-2.18786	0.0286799
C5orf56	463.533	0.889298	0.406539	2.18748	0.0287073
GAPDHP1	103.788	-1.7614	0.805949	-2.1855	0.0288524
TNFSF15	28.2192	-2.06708	0.945103	-2.18715	0.0287314
HES6	121.47	-0.823409	0.376936	-2.18448	0.028927
GTF2H2B	92.5899	0.813319	0.372602	2.18281	0.0290499
ITPRIP	926.864	-0.607669	0.27837	-2.18295	0.0290394
ZNF385C	90.4076	-0.914618	0.419146	-2.1821	0.0291021
AC027796.4	16.8058	2.51227	1.15212	2.18057	0.029215
PPIAP22	529.699	-0.84925	0.389485	-2.18044	0.0292245
S100P	267.761	-1.03525	0.474819	-2.18032	0.0292341
BMPR2	325.651	0.586439	0.269125	2.17906	0.0293272
SIGLEC10	439.077	-0.748498	0.343461	-2.17928	0.0293111
RBP5	21.1538	2.69251	1.23654	2.17747	0.0294459
AC245100.2	14.3873	3.78361	1.7398	2.17474	0.0296495
AL365181.3	82.6867	-1.06316	0.48884	-2.17487	0.0296399
CDC37	4093.12	-0.821882	0.377989	-2.17435	0.0296786
FTLP3	21.7348	-3.07431	1.41382	-2.17447	0.0296699
MGAT5	746.394	0.610918	0.281203	2.17252	0.0298168
SURF2	133.184	-0.948202	0.436525	-2.17216	0.0298437
EIF3C	373.091	-0.829175	0.382026	-2.17047	0.0299713
C5AR1	97.7313	-1.52694	0.703831	-2.16948	0.0300466
DDRGK1	813.174	-0.661014	0.3052	-2.16584	0.0303234
ROMO1	226.276	-0.949745	0.438608	-2.16536	0.0303602
C9orf72	67.6552	-1.02234	0.472865	-2.16201	0.0306176
PPP3CA	729.59	0.670716	0.310374	2.161	0.0306957
AC126323.1	86.376	1.79947	0.833421	2.15913	0.03084
CCDC106	48.8275	-1.16632	0.540196	-2.15907	0.0308449
TNNI2	62.6587	-1.36456	0.632343	-2.15794	0.0309328
IRAK1BP1	70.0842	1.61297	0.748014	2.15634	0.0310573
C14orf178	44.4628	2.78359	1.2917	2.15497	0.0311641
PRKCD	2313.31	-0.610461	0.28332	-2.15467	0.0311877
SMARCA5-AS1	60.1587	3.11106	1.44372	2.1549	0.03117
PROS1	98.9317	0.774529	0.359769	2.15285	0.0313304
STX11	42.7907	-1.44496	0.672325	-2.1492	0.0316186
MAGOH	530.4	-0.611891	0.284826	-2.1483	0.0316899
USP46-AS1	35.328	1.36638	0.636158	2.14786	0.0317247
MRAS	601.972	0.697999	0.325032	2.14748	0.0317554
LINC01088	23.6593	-1.6346	0.763518	-2.14087	0.0322841
CSNK1G2	795.68	-0.655322	0.306367	-2.13901	0.0324349
C6orf120	601.093	0.71122	0.332642	2.1381	0.032509
AL021707.1	49.8327	1.91913	0.898218	2.1366	0.0326306
ELOF1	402.222	-0.806377	0.377371	-2.13682	0.0326122
TRPV2	209.706	-0.752119	0.352341	-2.13463	0.0327911
C2CD2L	457.342	-0.686272	0.322058	-2.1309	0.0330976
GCHFR	285.85	-0.58964	0.276778	-2.13037	0.033141
LGALS9B	67.5927	-1.03312	0.485027	-2.13004	0.0331687
TMEM205	141.846	-0.78277	0.367574	-2.12956	0.0332082
AC138028.2	32.3763	2.52649	1.18781	2.12702	0.0334187
PIK3R5	285.521	-0.720364	0.338694	-2.12689	0.0334296
SASH3	1693.66	-0.633168	0.297814	-2.12605	0.033499
PHF7	73.568	1.02629	0.483463	2.12279	0.0337715
LARGE1	34.648	-1.40505	0.662191	-2.12181	0.0338533
LPCAT1	114.443	-1.70655	0.80439	-2.12155	0.0338759
NUDT1	188.406	-0.739054	0.348527	-2.12051	0.0339634
RHBDL3	31.0372	-1.36343	0.643193	-2.11978	0.0340244
CXorf21	164.01	0.86825	0.410038	2.11749	0.0342187
SPAG7	334.663	-0.727668	0.343623	-2.11764	0.0342059
STXBP6	18.4569	2.23511	1.05682	2.11494	0.0344353
FAM160B1	396.483	0.623919	0.295391	2.11218	0.0346707
FZD4	26.3391	2.12244	1.00463	2.11266	0.0346301
ZNF780B	188.613	0.677806	0.320902	2.11219	0.0346705
DPY19L1P1	168.541	1.77647	0.841253	2.1117	0.0347124
SPEG	30.9482	-1.50089	0.711988	-2.10803	0.0350283
EGR2	14.2066	-2.16722	1.02897	-2.1062	0.0351867
PIM3	471.91	-0.587942	0.279083	-2.10669	0.035144
AC010343.1	429.001	-1.03431	0.491256	-2.10545	0.0352525
NR2C2	1431.97	0.755203	0.358758	2.10505	0.0352873
S1PR3	19.1326	1.83897	0.874113	2.10382	0.0353945
PGAP3	118.959	-0.712303	0.338624	-2.10352	0.0354202
ICAM1	1594.88	-0.774644	0.36847	-2.10232	0.0355249
AL049697.1	15.7105	1.95289	0.930847	2.09797	0.0359081
CXCR5	279.636	-1.08091	0.515222	-2.09794	0.0359102
ANPEP	2230.87	0.593566	0.283056	2.09699	0.0359943
P2RX1	292.447	-0.728314	0.347607	-2.09522	0.0361514
MGLL	16.605	-1.92114	0.917095	-2.09481	0.0361877
AC007969.1	64.2805	-1.72048	0.822188	-2.09256	0.0363883
TRIB3	339.201	-0.820941	0.392567	-2.09121	0.0365088
ZBTB41	181.697	0.621164	0.297193	2.09011	0.0366083
RARA	549.597	-0.746025	0.357335	-2.08775	0.0368205
SMPD1	115.098	-1.17795	0.564565	-2.08648	0.0369356
PPP1R15A	227.533	-0.687101	0.329533	-2.08507	0.0370626
TNFRSF8	29.0797	-1.68825	0.809614	-2.08526	0.037046
CCDC124	673.109	-0.759019	0.364401	-2.08292	0.0372581
SLC12A4	184.613	-0.769785	0.369578	-2.08288	0.0372626
AL513523.10	68.0969	3.56234	1.711	2.08203	0.0373397
BORCS6	74.3397	-0.922794	0.443367	-2.08133	0.0374037
PLEKHG2	122.174	-0.944462	0.453795	-2.08125	0.0374108
GDPD5	158.357	-0.639859	0.307549	-2.08051	0.0374787
STK33	25.6367	1.60292	0.77042	2.08058	0.0374728
FAM129A	500.825	0.756157	0.363957	2.0776	0.0377465
NOSIP	370.124	-0.692229	0.333344	-2.07662	0.0378365
DBN1	893.231	-0.624524	0.300827	-2.07603	0.0378915
LRIF1	677.826	0.673237	0.324295	2.076	0.037894
PMF1	123.039	-1.06433	0.513222	-2.07381	0.0380965
EFNB1	132.444	-0.825498	0.398393	-2.07207	0.0382592
SRRT	4094.24	-0.588226	0.283855	-2.07228	0.0382397
AL513190.1	47.9079	2.58743	1.25019	2.06964	0.0384861
PDE3B	174.357	0.725442	0.351284	2.06511	0.0389121
INAFM1	56.0431	-1.68388	0.816177	-2.06313	0.0391007
MTURN	128.84	-0.708028	0.343373	-2.06198	0.0392099
LPAR2	193.885	-0.743164	0.360704	-2.06032	0.0393684
HDC	84.2994	-2.03872	0.989851	-2.05962	0.0394348
ORM2	27.6775	-2.13299	1.0364	-2.05807	0.0395829
PTRH2	656.495	0.751772	0.364981	2.05976	0.0394218
TMEM64	45.0367	1.34425	0.653059	2.05839	0.0395531
2019-03-07	1905.78	0.590572	0.287121	2.05687	0.0396985
FAM3C	559.173	0.729221	0.354924	2.05458	0.0399194
SLC19A2	281.116	0.691203	0.336481	2.05421	0.0399554
FUCA1	14.0945	-2.14782	1.04676	-2.05189	0.0401806
FAM156A	37.9887	-1.2954	0.631588	-2.05102	0.0402652
COQ8B	89.9935	-0.833949	0.406943	-2.0493	0.0404327
SMIM11A	39.6801	3.0759	1.50113	2.04906	0.0404561
SYPL1	1636.67	0.746942	0.364693	2.04814	0.0405461
AC079313.1	33.7668	3.49022	1.70607	2.04577	0.0407795
B3GNT8	183.3	-0.653026	0.319441	-2.04427	0.0409265
KDM4B	271.922	-0.692698	0.338875	-2.04411	0.0409428
TIMP1	919.573	-0.6794	0.332498	-2.04332	0.0410205
VPS9D1-AS1	156.47	0.61576	0.301367	2.04322	0.0410307
AC007182.2	43.1472	-1.77357	0.869425	-2.03994	0.0413565
MEI1	24.8589	-1.63869	0.804016	-2.03814	0.0415362
ZNF382	23.8697	1.52583	0.748939	2.03732	0.0416178
WDR74	564.345	-0.620846	0.304809	-2.03684	0.0416664
GPX4	658.396	-0.827232	0.407898	-2.02803	0.0425569
SIGLEC12	153.666	-1.42447	0.702737	-2.02704	0.0426588
LINC00963	170.509	-0.683221	0.337529	-2.02418	0.0429513
OSBPL1A	212.043	0.613444	0.303295	2.0226	0.0431147
AC016739.1	164.574	-0.619461	0.306426	-2.02157	0.0432206
MRPL12	47.9152	-1.60579	0.794195	-2.02191	0.0431855
BBS2	286.157	0.88893	0.439966	2.02045	0.0433364
MILR1	118.63	-0.980399	0.485297	-2.0202	0.0433622
PLD1	410.199	0.724264	0.358458	2.0205	0.0433318
TBC1D25	174.301	-0.589147	0.291699	-2.01971	0.0434132
HOXC6	51.6869	-1.19584	0.592195	-2.01933	0.0434531
ZNF511	105.777	-0.736867	0.365022	-2.01869	0.0435194
DGKA	98.6075	-0.736194	0.364807	-2.01804	0.0435872
EGR1	44.1775	-1.34641	0.667651	-2.01664	0.0437335
ENSAP2	58.9907	-2.17339	1.07825	-2.01566	0.0438361
EXTL2	383.016	0.727039	0.36115	2.01312	0.0441018
RHBDF2	266.251	-0.646188	0.320948	-2.01337	0.0440755
MORN2	48.0304	-1.05825	0.525986	-2.01195	0.0442257
MRPS34	747.88	-0.872473	0.433636	-2.01199	0.0442208
STRA6	101.949	-0.807126	0.401314	-2.01121	0.0443037
GPR34	126.57	-0.846563	0.421262	-2.00959	0.0444751
NLN	623.366	0.644427	0.320538	2.01045	0.0443835
NT5DC2	401.527	-0.59857	0.297825	-2.0098	0.0444519
ITPR1	526.08	0.699694	0.348419	2.00819	0.0446226
AKNA	1284.03	-0.720121	0.358736	-2.00738	0.0447088
CCDC167	71.8132	-1.11085	0.554023	-2.00507	0.0449556
PECR	43.5037	-1.47754	0.737158	-2.00438	0.0450296
UGCG	168.615	1.02082	0.509189	2.0048	0.0449841
C4orf46	485.449	0.626343	0.312555	2.00395	0.0450756
ZNF688	67.3943	-1.02596	0.512357	-2.00244	0.0452375
AL117332.1	50.8025	1.86572	0.932366	2.00106	0.0453859
AC007278.1	32.5733	-1.60858	0.804312	-1.99994	0.0455068
COX14	109.27	-1.10144	0.550902	-1.99935	0.0455708
TK2	145.94	-0.63185	0.316191	-1.99832	0.0456822
TPK1	80.1983	0.793598	0.39755	1.99622	0.0459097
MRPL41	309.89	-0.806397	0.404089	-1.99559	0.0459785
KLF6	20.743	-2.03339	1.01983	-1.99385	0.046168
AC009948.3	14.7637	2.14489	1.07673	1.99204	0.0463669
Y_RNA	218.81	0.755377	0.379345	1.99126	0.0464519
ZNF84	409.224	0.639593	0.321334	1.99043	0.0465434
CCT6P1	285.555	0.697936	0.350717	1.99003	0.0465877
PTPRN2	322.851	-0.890316	0.447488	-1.98959	0.0466362
C3AR1	141.759	-0.798652	0.401572	-1.98881	0.046722
FABP6	25.9554	-1.97677	0.995056	-1.9866	0.0469672
NAA10	416.948	-0.937383	0.471836	-1.98667	0.0469588
TMEM117	46.1992	1.06727	0.538891	1.98049	0.0476484
VAMP7	83.6994	-1.75881	0.889322	-1.97769	0.0479634
CYP1A1	65.4542	-1.69886	0.861534	-1.97191	0.0486204
SLC35A5	502.567	0.589477	0.298942	1.97188	0.0486236
AC242376.2	281.362	0.703388	0.356877	1.97095	0.0487291
POPDC3	31.508	1.3189	0.669295	1.97059	0.048771
TNFRSF1B	67.9227	-0.893837	0.453793	-1.9697	0.0488724
POU2F1	825.531	0.596775	0.303067	1.96912	0.0489392
GHRL	96.7512	-0.724982	0.368341	-1.96824	0.049041
TMSB4XP6	20.069	-2.76884	1.40888	-1.96527	0.0493828
CDKN2D	715.739	-0.704421	0.358667	-1.964	0.0495306
SMPDL3A	14.949	-1.89498	0.965429	-1.96283	0.0496654
AC007899.1	17.6838	3.44697	1.7578	1.96096	0.0498837
AC011825.4	20.2356	2.16326	1.10341	1.96053	0.0499336
PNRC1	317.397	0.838944	0.427874	1.96073	0.0499111
ABCC13	10.5606	2.93878	1.31511	2.23463	0.0254416
AC007342.3	12.4359	-2.93924	1.24867	-2.35389	0.018578
AC008277.1	8.97707	6.85528	2.16092	3.17239	0.00151188
AC008937.2	8.37134	5.22104	1.95081	2.67634	0.00744319
AC016644.1	4.60275	5.89199	2.69702	2.18463	0.0289159
AC022784.7	8.76015	3.12653	1.43606	2.17716	0.029469
AC068587.6	10.1015	2.63293	1.20897	2.17782	0.0294192
AC079250.1	9.6048	-5.01934	1.96914	-2.549	0.0108033
AC083949.1	9.77889	2.51433	1.24189	2.0246	0.0429085
AC092567.1	11.2922	3.86307	1.88699	2.04722	0.0406366
AC092611.1	5.80092	4.64826	2.18982	2.12267	0.0337817
AC092802.2	7.80615	5.1126	1.99277	2.56557	0.0103005
AC114786.2	7.44483	-3.58843	1.8187	-1.97308	0.0484869
AC126323.6	10.4579	4.4023	1.89935	2.31779	0.0204606
AC130324.2	13.0013	4.09262	1.75222	2.33568	0.019508
AC137932.1	4.34724	5.80906	2.72272	2.13355	0.0328792
AC138028.5	4.4014	5.82622	2.93779	1.9832	0.0473448
AC138123.2	5.24409	-5.62202	2.54273	-2.21102	0.0270343
AC244517.5	13.4041	3.67151	1.76976	2.07458	0.0380251
ADGRV1	10.1725	3.46367	1.31397	2.63603	0.00838828
AL035448.1	13.526	3.68466	1.77577	2.07496	0.0379903
AL096678.1	11.1366	2.5911	1.16697	2.22036	0.0263945
AL121972.2	10.5916	3.77296	1.79261	2.10473	0.0353146
AL121992.3	9.48775	3.73913	1.64076	2.2789	0.0226732
AL161725.1	11.4936	3.90271	1.75828	2.21962	0.0264444
AL512625.3	4.65691	5.90805	2.69886	2.18909	0.0285901
AL691432.1	11.2698	2.20657	1.09425	2.01651	0.0437464
AP000426.1	5.74675	4.64236	2.11423	2.19577	0.0281083
AP000692.2	9.08328	3.68749	1.42506	2.5876	0.00966481
AP000919.2	11.9521	4.60067	1.92888	2.38515	0.017072
AP002340.1	5.18156	4.4804	2.16869	2.06595	0.0388331
BX293535.1	10.5856	2.20828	1.08774	2.03016	0.0423406
CA6	12.8082	-3.7563	1.67208	-2.24648	0.0246734
CAMP	13.3513	-2.04853	0.996025	-2.05671	0.0397142
CBR1	5.16224	-5.60019	2.5534	-2.19323	0.0282911
CFAP44-AS1	5.1951	4.48257	2.18417	2.0523	0.0401408
CREB5	11.3544	2.50347	1.21736	2.05647	0.0397371
CYP4F8	10.0847	-4.04579	1.60737	-2.51702	0.0118351
DEFB131B	4.09172	5.72113	2.8865	1.98203	0.0474757
EP300-AS1	5.71967	4.6326	2.14727	2.15744	0.0309714
FAM171B	9.09411	2.62078	1.21037	2.16527	0.0303671
GATA6	5.31588	-5.63902	2.60025	-2.16864	0.0301098
GOLGA8DP	12.5714	5.81504	2.01501	2.88587	0.00390338
HDAC9	7.38764	4.05003	1.59142	2.54491	0.0109306
HNRNPA1P49	6.37956	6.36239	2.40562	2.64481	0.00817371
IL32	13.6151	-3.43746	1.21996	-2.81767	0.00483733
KIRREL3	7.07805	3.28569	1.5342	2.14163	0.0322232
LDHAL6A	5.20865	4.48344	2.21384	2.02519	0.0428483
LIF	9.57726	-2.87521	1.3317	-2.15906	0.0308458
LINC01470	9.59362	4.5804	1.6769	2.73148	0.00630513
LINC02328	6.93129	4.93058	2.03947	2.41758	0.0156243
MICA	6.33842	4.9194	2.26054	2.17621	0.0295396
MS4A6A	5.80588	-4.24556	2.09726	-2.02434	0.0429354
NDST1-AS1	4.37432	5.81761	2.78371	2.08988	0.0366288
PARD6G	6.35256	4.79581	2.08113	2.30443	0.0211984
PCAT18	9.70816	-5.02511	1.99439	-2.51962	0.0117481
PDE6C	8.01782	2.75607	1.33224	2.06876	0.038569
PDE6G	13.747	-2.1029	1.0648	-1.97493	0.0482763
PFN1P2	13.7679	4.18995	1.66692	2.51359	0.0119508
PLA2G3	9.03995	2.60991	1.28009	2.03885	0.0414645
PROK2	9.28132	2.7264	1.21852	2.23746	0.0252563
S100Z	8.04793	-3.70938	1.77948	-2.08454	0.0371112
SLC16A6P1	5.34177	3.54558	1.69939	2.08638	0.0369439
SOAT2	11.6379	-2.52579	1.18654	-2.1287	0.0332789
SRP68P2	3.76851	5.60294	2.85753	1.96076	0.0499069
SRP68P3	7.21388	4.99286	2.01499	2.47785	0.0132175
TAB3-AS1	5.18156	4.4804	2.16869	2.06595	0.0388331
TMEM212	10.5692	-3.50556	1.66117	-2.11029	0.034833
TMEM37	13.1804	2.10162	0.972295	2.1615	0.0306566
TMEM50B	12.6662	5.78919	2.41654	2.39565	0.0165908
TTC21B-AS1	11.5206	4.57446	1.70385	2.68477	0.00725788
VLDLR-AS1	11.4092	2.45182	1.21554	2.01706	0.0436892
Z95152.1	4.92597	5.98939	2.61135	2.29359	0.0218138
ZNF345	5.30115	3.53292	1.77845	1.98651	0.0469764
