# Supplementary material for: KDM3B suppresses APL progression by restricting chromatin accessibility and facilitating the ATRA-mediated degradation of PML/RARα
Source: Cancer Cell Int. 2019 Oct 4;19:256. doi: 10.1186/s12935-019-0979-7 (PMC6778369; doi:10.1186/s12935-019-0979-7)
Supplement: Supplementary file 4 — Additional file 4. Differentially expressed genes between ATRA-induced differentiated control NB4 versus undifferentiated NB4 cells. [file 12935_2019_979_MOESM4_ESM.xlsx]

## Sheet: Sheet1
Differentiated control NB4 versus undifferentiated NB4
Symbols	baseMean	log2FoldChange	lfcSE	stat	pvalue
LRRC75A	1854.98	27.2163	4.78477	5.68811	1.28e-08
AC093484.4	1557.48	26.9752	4.78478	5.63771	1.72e-08
MIR1282	751.818	25.9581	4.78483	5.42508	5.79e-08
ATP6V1C2	699.942	25.8586	4.78484	5.40427	6.51e-08
CERKL	566.32	25.5632	4.78486	5.34252	9.17e-08
CTBP1-AS	523.089	25.4525	4.78487	5.31938	1.04e-07
PRMT5-AS1	466.104	25.2893	4.78489	5.28525	1.26e-07
SPATA21	388.289	24.9258	4.78492	5.20925	1.9e-07
B3GNT4	306.937	24.7095	4.78497	5.16398	2.42e-07
PLLP	365.495	24.5058	4.78493	5.12146	3.03e-07
AC021224.1	253.095	24.4401	4.78502	5.10762	3.26e-07
PMCH	246.807	24.391	4.78502	5.09736	3.44e-07
AC005253.2	242.091	24.3782	4.78503	5.09468	3.49e-07
HOXA10-AS	184.319	23.9982	4.78512	5.01517	5.3e-07
B3GAT2	175.28	23.9248	4.78514	4.9998	5.74e-07
ARAP1-AS1	268.815	23.8636	4.785	4.98717	6.13e-07
EFCAB10	167.813	23.753	4.78516	4.96389	6.91e-07
SEMA3F-AS1	148.556	23.6985	4.78521	4.95245	7.33e-07
IAH1	146.591	23.6801	4.78522	4.94859	7.48e-07
IGBP1-AS2	145.805	23.6715	4.78522	4.9468	7.54e-07
LMO7-AS1	144.233	23.6573	4.78523	4.94381	7.66e-07
SLC5A2	157.202	23.6512	4.78519	4.94259	7.71e-07
RSPH9	141.089	23.625	4.78524	4.93705	7.93e-07
LSMEM2	135.587	23.5707	4.78526	4.92569	8.41e-07
CEP164P1	135.194	23.5672	4.78526	4.92495	8.44e-07
SNHG14	134.408	23.5592	4.78526	4.92328	8.51e-07
RNF219-AS1	141.875	23.4674	4.78524	4.90412	9.38e-07
LCTL	131.264	23.4563	4.78528	4.90176	9.5e-07
LHFPL5	226.764	23.3751	4.78505	4.88502	1.03e-06
AC002401.1	112.792	23.3145	4.78537	4.87204	1.1e-06
ZRANB2-AS1	109.648	23.2671	4.78538	4.86212	1.16e-06
TMEM262	107.683	23.2523	4.7854	4.85901	1.18e-06
RNU4-5P	104.932	23.2108	4.78541	4.85033	1.23e-06
UTAT33	104.932	23.2108	4.78541	4.85033	1.23e-06
ANKS1B	104.539	23.1973	4.78542	4.8475	1.25e-06
C5orf58	102.574	23.1812	4.78543	4.84411	1.27e-06
UBE2Q1-AS1	102.574	23.1812	4.78543	4.84411	1.27e-06
FARSA-AS1	100.216	23.1486	4.78545	4.83729	1.32e-06
CHMP1B-AS1	93.1422	23.0482	4.7855	4.81626	1.46e-06
NUCB1-AS1	92.7492	23.0425	4.7855	4.81505	1.47e-06
MCCC1-AS1	92.3561	23.0362	4.78551	4.81375	1.48e-06
LRRC37A16P	91.5701	23.0245	4.78551	4.81128	1.5e-06
LGALS8	153.272	23.0121	4.7852	4.80902	1.52e-06
GTF3C2-AS1	89.2121	22.9883	4.78553	4.80371	1.56e-06
MIR3661	84.496	22.9086	4.78558	4.78701	1.69e-06
THRIL	84.496	22.9086	4.78558	4.78701	1.69e-06
PRG4	82.924	22.8852	4.78559	4.78211	1.73e-06
AP4B1-AS1	82.531	22.8773	4.7856	4.78044	1.75e-06
TVP23A	82.138	22.8673	4.7856	4.77835	1.77e-06
FANCD2OS	80.173	22.8343	4.78562	4.77143	1.83e-06
PP2D1	77.422	22.7905	4.78565	4.76225	1.91e-06
AC005943.2	97.0722	22.7468	4.78547	4.75331	2e-06
TGM2	46718.3	19.3233	1.45762	13.2568	4.12e-40
SNX32	1842.98	13.3168	4.78316	2.7841	0.00536758
PTGES	720.599	13.3039	1.47175	9.03955	1.57e-19
SH3D19	4516.56	12.4521	2.99269	4.16084	3.17e-05
ZACN	353.96	12.2787	4.59095	2.67454	0.00748314
HIC1	852.19	12.1014	1.49977	8.06884	7.1e-16
CNTD1	279.947	11.9402	4.77158	2.50236	0.0123367
AP000439.3	251.306	11.785	1.48639	7.92861	2.22e-15
TLDC2	243.137	11.7368	4.78503	2.45283	0.0141739
AC010642.2	213.082	11.5465	3.38817	3.4079	0.000654649
SYNC	210.125	11.5263	4.78507	2.40881	0.0160048
TRIM59	899.944	11.2918	4.68396	2.41073	0.0159204
AC005523.2	142.921	10.9703	4.78523	2.29252	0.0218755
SNX22	1503.5	10.9181	3.0357	3.59657	0.000322443
ACSBG1	1061.58	10.7966	3.05252	3.53695	0.000404781
TMEM140	106.893	10.5512	4.28225	2.46393	0.0137422
CRISP3	103.772	10.5065	1.54784	6.78786	1.14e-11
TH2LCRR	95.7607	10.3925	4.72056	2.20154	0.0276979
RRM1-AS1	237.586	10.157	4.76915	2.12974	0.0331934
JSRP1	1068.35	10.1246	2.75832	3.67056	0.000242018
GRIP2	74.6709	10.0336	4.78569	2.09657	0.0360313
C6orf201	74.5384	10.031	4.63927	2.16219	0.0306036
PPP1R1A	74.2779	10.0259	4.78569	2.09498	0.0361727
HMMR-AS1	71.5269	9.97148	4.78573	2.08359	0.0371978
AC130469.2	70.4444	9.94744	1.58245	6.28611	3.26e-10
FERP1	69.9549	9.93941	4.78575	2.07688	0.037813
TNNI2	68.2649	9.90768	1.59731	6.20275	5.55e-10
AP000648.3	68.3828	9.90662	4.78578	2.07001	0.0384511
FSD2	67.8573	9.89548	4.60765	2.14762	0.0317438
AC092171.2	67.5968	9.88994	4.78579	2.06652	0.0387792
UTS2	67.2038	9.88152	4.78579	2.06476	0.0389456
GPR82	66.8846	9.87466	1.57148	6.28369	3.31e-10
APOBEC3B-AS1	65.1063	9.83576	4.59359	2.14119	0.0322586
AC073254.1	63.6668	9.80351	4.78585	2.04843	0.0405174
HYI	63.2738	9.79457	4.78586	2.04656	0.0407008
MIR497HG	63.2738	9.79457	4.78586	2.04656	0.0407008
ARHGEF38	62.8808	9.78558	4.78587	2.04468	0.0408861
FAM92A	62.4878	9.77653	4.78587	2.04279	0.0410732
AC083843.2	62.1366	9.77173	1.60113	6.10302	1.04e-09
AC010894.4	61.3088	9.74905	4.7859	2.03704	0.0416463
DAAM2	60.5464	9.73531	1.63678	5.94784	2.72e-09
DNAH11	170.249	9.70952	3.50515	2.77008	0.00560432
WDR86	58.0322	9.66978	4.55416	2.12329	0.0337298
FLNB-AS1	57.3787	9.65345	4.78597	2.01703	0.0436924
ASB14	56.5927	9.63355	4.78599	2.01286	0.044129
MRAP	53.8417	9.56164	4.78606	1.99781	0.0457371
SELP	145.883	9.5591	1.48863	6.42142	1.35e-10
MMP24	53.4487	9.55107	4.78607	1.9956	0.0459776
MKNK1-AS1	51.8766	9.50799	4.78611	1.98658	0.0469688
SATL1	51.4836	9.49702	4.78612	1.98428	0.0472242
CEMP1	51.0906	9.48596	4.78613	1.98197	0.0474827
PHKA2-AS1	128.298	9.47036	4.78368	1.97972	0.0477347
AC083899.1	49.7841	9.44741	1.61686	5.84307	5.12e-09
FAM166A	141.034	9.44249	3.28021	2.87862	0.00399417
NR1I3	123.974	9.42082	4.7837	1.96936	0.0489118
VIL1	129.997	9.41879	3.24221	2.90505	0.0036719
C1orf147	48.7326	9.41777	4.78619	1.96769	0.0491032
AC005786.3	45.977	9.33365	3.94034	2.36874	0.0178487
SPAG5-AS1	384.986	9.26099	3.41526	2.71165	0.00669488
CEACAM1	116.367	9.23724	1.50731	6.12829	8.88e-10
SLCO4A1-AS1	42.8011	9.22631	1.85407	4.97626	6.48e-07
LRRC32	39.5751	9.1185	1.64972	5.5273	3.25e-08
AC124944.3	38.5286	9.08005	1.65535	5.48526	4.13e-08
SERHL2	38.382	9.07316	4.40818	2.05826	0.0395655
SLC5A10	36.4169	8.9973	4.38886	2.05003	0.0403611
LSP1	1074.11	8.9957	0.51847	17.3505	1.96e-67
P2RX5-TAX1BP3	101.341	8.96657	3.20127	2.80094	0.00509538
CFAP73	284.837	8.96518	2.69002	3.33276	0.000859891
FOLR3	35.1377	8.94641	1.67332	5.3465	8.97e-08
SELL	1880.39	8.94176	0.450315	19.8567	9.65e-88
CIITA	34.3194	8.91158	4.0155	2.21929	0.0264668
C5orf66	422.575	8.8789	3.2789	2.70789	0.00677133
SH2D1B	33.1727	8.86429	1.68722	5.25378	1.49e-07
SLC9A3	180.645	8.85966	2.81684	3.14525	0.00165946
CYP4F12	31.4773	8.7882	1.69834	5.1746	2.28e-07
SIGLEC16	31.4773	8.7882	1.69834	5.1746	2.28e-07
AC019080.1	29.1192	8.6771	1.72255	5.03736	4.72e-07
SYCP3	139.338	8.58006	2.8529	3.00749	0.00263418
EDRF1-AS1	26.1988	8.52192	4.26422	1.99847	0.0456655
MT-TS1	4277.15	8.40531	2.19588	3.82777	0.000129312
AC027612.3	23.3658	8.36111	1.80154	4.64108	3.47e-06
BEST1	2537.66	8.34679	2.56842	3.24978	0.00115496
KIAA1755	22.726	8.31831	1.78801	4.65228	3.28e-06
ATP1A1-AS1	974.387	8.31715	2.25887	3.68199	0.000231416
ALOX5AP	10984.6	8.30377	0.248477	33.4187	7.35e-245
P2RY13	419.814	8.28769	0.649282	12.7644	2.59e-37
GAPDHS	22.2688	8.28412	2.46308	3.36332	0.00077011
GPS2	1239.43	8.28227	2.47643	3.34444	0.000824478
LIX1L-AS1	237.101	8.24954	2.5869	3.18897	0.00142781
RNF43	21.4827	8.23217	2.4712	3.33124	0.000864593
CERS6-AS1	483.321	8.19741	2.67468	3.06482	0.00217799
WNT2B	20.6967	8.17827	2.47976	3.29801	0.000973734
IL17RB	20.3037	8.15056	2.48434	3.28077	0.00103524
BPI	484.749	8.12065	0.556855	14.5831	3.6e-48
FARP1	801.351	8.10602	2.83953	2.8547	0.00430775
EPB41L4A	50.743	8.05774	3.2089	2.51106	0.0120369
AIPL1	18.9467	8.05363	1.85575	4.33982	1.43e-05
CHST15	18.2795	8.0058	1.87201	4.27659	1.9e-05
ATP5J2-PTCD1	18.3387	8.00337	2.50972	3.18895	0.0014279
MMP8	344.042	7.98727	0.668757	11.9435	7.02e-33
ANGPTL4	17.3792	7.92889	1.88992	4.19536	2.72e-05
L34079.2	17.2922	7.92008	2.94383	2.6904	0.00713661
NRIP2	17.2922	7.92008	2.94383	2.6904	0.00713661
AC012306.2	16.7348	7.87196	1.93904	4.05972	4.91e-05
AC018816.1	16.6296	7.86053	2.2526	3.48954	0.000483846
ALOX12	16.5062	7.85287	2.96629	2.64737	0.00811202
CYP4F3	1185.5	7.84836	0.456514	17.192	3.05e-66
AC116050.1	16.3372	7.83868	1.9249	4.07226	4.66e-05
PPT2-EGFL8	16.1132	7.81805	2.9782	2.6251	0.00866244
PLCG1-AS1	93.6914	7.81169	3.15603	2.47516	0.0133176
AC017083.2	15.5285	7.77304	1.97891	3.92794	8.57e-05
KLF17	15.5376	7.77133	1.93827	4.00941	6.09e-05
AC091153.4	15.3272	7.7458	3.00286	2.57947	0.00989513
IGFBP7-AS1	15.3272	7.7458	3.00286	2.57947	0.00989513
ST7-AS2	15.3272	7.7458	3.00286	2.57947	0.00989513
SZT2-AS1	15.3272	7.7458	3.00286	2.57947	0.00989513
EZR-AS1	14.6691	7.67989	2.454	3.12954	0.00175082
EFCAB14-AS1	14.5412	7.66974	3.03052	2.53083	0.0113792
EHHADH-AS1	14.5412	7.66974	3.03052	2.53083	0.0113792
GPRC5B	14.5412	7.66974	3.03052	2.53083	0.0113792
TTC3-AS1	14.5412	7.66974	3.03052	2.53083	0.0113792
CCL24	349.964	7.64715	0.631536	12.1088	9.49e-34
FGR	4235.58	7.63602	0.326108	23.4156	2.96e-121
GTF2IRD1P1	113.619	7.63446	2.65864	2.87157	0.00408439
CXCR5	291.249	7.6338	2.02506	3.76967	0.000163464
HK3	1207.16	7.63136	0.402557	18.9572	3.85e-80
MIR3187	14.1482	7.63015	3.04531	2.50554	0.0122264
PKP4-AS1	14.1482	7.63015	3.04531	2.50554	0.0122264
2019-03-01	14.0157	7.6146	2.58656	2.9439	0.00324101
CLIC3	13.8421	7.60393	1.98632	3.82814	0.000129115
AC024560.2	13.7552	7.58945	3.06081	2.47956	0.0131545
LINC01264	13.7552	7.58945	3.06081	2.47956	0.0131545
BCAN	13.6227	7.57346	2.59563	2.91778	0.00352538
AC108463.1	13.3212	7.54805	2.00274	3.76887	0.000163991
ANKUB1	13.3622	7.54757	3.07707	2.45285	0.0141731
ELF3-AS1	13.3622	7.54757	3.07707	2.45285	0.0141731
L34079.3	13.3622	7.54757	3.07707	2.45285	0.0141731
RBM5-AS1	13.3622	7.54757	3.07707	2.45285	0.0141731
CCDC144NL-AS1	111.417	7.54169	2.26453	3.33036	0.000867333
TMOD1	105.892	7.53469	3.48181	2.16402	0.0304632
TMEM200B	154.896	7.52472	3.24598	2.31816	0.0204404
C10orf105	180.486	7.5204	1.12226	6.70112	2.07e-11
CCDC39	12.9692	7.50444	3.09415	2.42537	0.015293
TBL1XR1-AS1	12.9692	7.50444	3.09415	2.42537	0.015293
SCUBE1	12.782	7.49389	2.12736	3.52261	0.000427312
FNDC8	12.8366	7.4875	2.61477	2.86354	0.00418932
AC002553.4	12.823	7.48524	2.16503	3.45734	0.000545539
RARB	34.5942	7.45972	1.66686	4.47531	7.63e-06
FFAR3	12.1422	7.41585	2.05878	3.60207	0.000315698
BNIP3P11	12.1832	7.41411	3.13088	2.36806	0.0178816
GLS2	12.1832	7.41411	3.13088	2.36806	0.0178816
GPAT2	12.1832	7.41411	3.13088	2.36806	0.0178816
SGPP2	12.174	7.40968	2.29038	3.23513	0.00121587
ANKRD18EP	11.7901	7.36673	3.1509	2.33797	0.0193886
CFAP126	11.7901	7.36673	3.1509	2.33797	0.0193886
MIR4271	11.7901	7.36673	3.1509	2.33797	0.0193886
NAALAD2	11.7901	7.36673	3.1509	2.33797	0.0193886
SLC7A11-AS1	11.7901	7.36673	3.1509	2.33797	0.0193886
TUBB1	11.7901	7.36673	3.1509	2.33797	0.0193886
NAPSB	11.7719	7.3627	2.15094	3.42302	0.000619306
SMIM25	97.1385	7.35843	0.999897	7.35919	1.85e-13
CPSF4L	63.4706	7.34543	1.39041	5.28294	1.27e-07
G0S2	11.5069	7.33091	2.12851	3.44414	0.00057287
NAPSA	31.0108	7.32401	1.65354	4.42928	9.45e-06
TPPP3	11.3562	7.3204	2.10736	3.47373	0.00051327
FRMD4A	11.3971	7.31774	3.17207	2.30693	0.0210587
PRPS1P2	11.3971	7.31774	3.17207	2.30693	0.0210587
SLC25A5-AS1	861.907	7.29883	2.30761	3.16294	0.00156182
AC097359.2	10.9723	7.2673	2.10404	3.45397	0.000552391
AQP11	11.0041	7.26704	3.19426	2.27503	0.0229039
BMP8A	11.0041	7.26704	3.19426	2.27503	0.0229039
DIAPH2-AS1	11.0041	7.26704	3.19426	2.27503	0.0229039
EMC10	11.0041	7.26704	3.19426	2.27503	0.0229039
FOXD1-AS1	11.0041	7.26704	3.19426	2.27503	0.0229039
OPN1SW	11.0041	7.26704	3.19426	2.27503	0.0229039
PAPLN	11.0041	7.26704	3.19426	2.27503	0.0229039
SPIN4-AS1	11.0041	7.26704	3.19426	2.27503	0.0229039
AC112220.2	10.9768	7.26577	2.11124	3.44148	0.000578546
MCM8-AS1	10.8716	7.24719	2.67456	2.70968	0.00673487
PALLD	1273.56	7.24174	0.350022	20.6894	4.32e-95
AC104532.2	10.7391	7.22884	2.55188	2.83275	0.00461497
IFITM10	29.17	7.2187	1.74623	4.13388	3.57e-05
HNF1A	10.6111	7.21449	3.21811	2.24184	0.0249718
HSBP1L1	10.6111	7.21449	3.21811	2.24184	0.0249718
IL12RB1	58.5591	7.21132	1.21494	5.93554	2.93e-09
DNAH17	114.584	7.19637	1.33718	5.38176	7.38e-08
DEFA3	1504.04	7.18435	0.519049	13.8414	1.43e-43
ABHD16B	10.2181	7.15996	3.24346	2.20751	0.0272786
OPA1-AS1	10.2181	7.15996	3.24346	2.20751	0.0272786
SERPINE3	10.2181	7.15996	3.24346	2.20751	0.0272786
SPDYE12P	10.2181	7.15996	3.24346	2.20751	0.0272786
ZC3H12B	10.2181	7.15996	3.24346	2.20751	0.0272786
MT-TY	570.016	7.15224	2.2113	3.23441	0.00121896
AC017074.1	10.0628	7.13997	2.16497	3.29796	0.000973908
GRPEL2-AS1	9.95309	7.11891	2.57982	2.75946	0.00578975
BEND3P1	9.82512	7.10329	3.27074	2.17177	0.029873
PGAM2	9.82512	7.10329	3.27074	2.17177	0.029873
TP53TG5	9.82512	7.10329	3.27074	2.17177	0.029873
IL1A	26.4637	7.09181	1.75043	4.05147	5.09e-05
KCNH4	477.449	7.08818	1.25932	5.62857	1.82e-08
AC079781.5	9.66528	7.08473	2.17965	3.2504	0.00115245
FXYD6	107.074	7.07156	0.922033	7.66954	1.73e-14
CTAGE7P	9.43212	7.04431	3.29927	2.13511	0.0327521
HTR5BP	9.43212	7.04431	3.29927	2.13511	0.0327521
ZNF433	9.43212	7.04431	3.29927	2.13511	0.0327521
SAMD11	126.191	7.03261	2.58473	2.72083	0.00651182
GRIN3A	25.8384	7.03187	1.73856	4.04465	5.24e-05
F5	124.602	7.02649	0.917396	7.65917	1.87e-14
EPS8L3	9.27682	7.02366	2.20851	3.18028	0.00147133
BTN1A1	9.28593	7.02062	2.2751	3.08585	0.00202972
SULF2	176.51	6.99433	2.09541	3.33793	0.000844063
S100A8	1218.82	6.98379	0.338755	20.616	1.97e-94
DLEU2_2	9.03911	6.98281	3.33008	2.09689	0.0360035
FAM169A	9.03911	6.98281	3.33008	2.09689	0.0360035
NOX1	9.03911	6.98281	3.33008	2.09689	0.0360035
SYT2	9.01634	6.98211	2.22932	3.13194	0.00173656
SNRK-AS1	46.8584	6.9736	1.95441	3.56813	0.000359539
AC068831.3	46.8538	6.96725	1.82374	3.82031	0.000133283
UNC5A	8.90659	6.95883	2.75642	2.52458	0.0115835
C9orf50	8.74675	6.9431	2.25726	3.0759	0.00209869
BEND3P3	8.64611	6.91858	3.36324	2.05712	0.0396747
C4orf19	8.64611	6.91858	3.36324	2.05712	0.0396747
ERN2	8.64611	6.91858	3.36324	2.05712	0.0396747
FHOD3	8.64611	6.91858	3.36324	2.05712	0.0396747
HIGD1B	8.64611	6.91858	3.36324	2.05712	0.0396747
TTC16	8.64611	6.91858	3.36324	2.05712	0.0396747
HM13-AS1	8.64155	6.91443	2.55533	2.70588	0.00681232
CCL26	8.49992	6.89358	2.31536	2.97732	0.00290776
KCP	157.201	6.88971	2.62185	2.6278	0.0085938
CCND2-AS1	22.8351	6.88411	2.12505	3.2395	0.0011974
DEFA9P	8.3674	6.8718	2.30712	2.97852	0.00289644
CICP27	8.2531	6.85136	3.399	2.0157	0.0438315
INTS4P2	8.2531	6.85136	3.399	2.0157	0.0438315
RAB11FIP1P1	8.2531	6.85136	3.399	2.0157	0.0438315
S100A12	22.2823	6.84247	1.80863	3.78324	0.000154803
CD52	1769.11	6.79477	0.265531	25.5894	2e-144
CLDN22	7.8601	6.78087	3.43771	1.9725	0.0485529
CYP3A5	7.8601	6.78087	3.43771	1.9725	0.0485529
GFOD1-AS1	7.8601	6.78087	3.43771	1.9725	0.0485529
KCNB1	7.8601	6.78087	3.43771	1.9725	0.0485529
RPS9P1	7.8601	6.78087	3.43771	1.9725	0.0485529
ZNF132	7.8601	6.78087	3.43771	1.9725	0.0485529
ARL14EPL	233.032	6.76655	0.558792	12.1092	9.44e-34
BATF2	252.334	6.75704	0.5387	12.5432	4.33e-36
CA4	7.71391	6.75434	2.36523	2.85568	0.00429444
TMEM184A	145.969	6.74939	3.42158	1.97259	0.048542
PLIN5	80.874	6.68141	0.910072	7.34163	2.11e-13
ATG10	3823.17	6.67977	2.26843	2.94467	0.00323297
MGLL	20.2038	6.67548	1.76133	3.79002	0.000150637
DNAAF1	41.9428	6.67474	1.86055	3.58752	0.000333842
TMPRSS4-AS1	171.811	6.64534	0.724862	9.16774	4.83e-20
GDF15	37.7418	6.62308	1.33993	4.94285	7.7e-07
COL17A1	18.7316	6.59371	1.77938	3.70562	0.000210871
SLC22A23	19.3354	6.58474	2.34384	2.80938	0.00496376
NCF1C	5250.93	6.57777	0.410937	16.0068	1.15e-57
CAPN12	195.614	6.57358	2.01635	3.26013	0.0011136
PKD2L1	56.9418	6.56762	1.09628	5.99082	2.09e-09
RAB28P5	6.67653	6.54176	2.67708	2.44361	0.014541
AC091133.1	248.567	6.51489	2.20746	2.95131	0.00316432
AC008937.3	6.54856	6.514	2.90903	2.23924	0.0251404
IDI2-AS1	35.7499	6.50788	1.71661	3.79113	0.000149965
RHBDL3	34.3236	6.48646	1.32819	4.88367	1.04e-06
GPR88	6.41149	6.4844	2.59478	2.49902	0.0124537
INE2	6.41604	6.48412	2.78154	2.33112	0.0197468
LINC02067	6.41604	6.48412	2.78154	2.33112	0.0197468
ADORA2A-AS1	17.7634	6.4601	2.35885	2.73867	0.00616881
OGFR-AS1	6.27441	6.4573	2.50718	2.57552	0.0100089
TNFSF15	35.0381	6.45347	1.32047	4.88725	1.02e-06
ARG1	6.13734	6.43071	2.50999	2.56204	0.0104058
SEMA6B	433.425	6.39456	0.470089	13.6029	3.85e-42
AC119403.1	6.02304	6.39278	2.81705	2.26932	0.0232489
PXN	2021.55	6.36601	0.399638	15.9295	3.96e-57
S100A9	4384.87	6.36485	0.396555	16.0504	5.68e-58
CDH23	740.007	6.34462	0.393554	16.1214	1.81e-58
AGAP2-AS1	44.4178	6.34342	3.15228	2.01232	0.0441857
MYEOV	125.053	6.33775	0.691231	9.16879	4.78e-20
TSHR	5.74889	6.33342	2.56292	2.47118	0.0134669
LINC00398	5.61182	6.30436	2.61158	2.414	0.0157784
AC068831.6	239.453	6.30392	2.65717	2.37242	0.0176721
SIGLEC11	5.62092	6.29852	2.59933	2.42314	0.0153872
SOAT2	15.19	6.29547	1.85949	3.38559	0.000710256
CACNB2	5.63003	6.2953	2.85701	2.20346	0.0275623
C1orf167	29.3057	6.29423	2.09927	2.99829	0.00271498
AC135050.5	5.47474	6.27306	2.79895	2.24122	0.0250119
LAMB3	2361.48	6.26665	0.280173	22.3671	8.24e-111
RNU6ATAC18P	5.4884	6.26574	2.60637	2.40401	0.0162162
ADAM19	14.8106	6.25323	1.85269	3.37522	0.000737572
DAPK2	470.102	6.24242	0.417771	14.9422	1.75e-50
PLIN4	57.3781	6.23798	1.04091	5.99279	2.06e-09
ADAMTS14	185.287	6.23626	0.702188	8.88118	6.62e-19
AQP9	44.914	6.21578	1.15227	5.39438	6.88e-08
AC098614.1	5.21426	6.20271	2.83062	2.19129	0.0284307
RUSC1-AS1	707.709	6.19904	2.14409	2.89122	0.00383745
AC013248.2	5.22792	6.19474	2.655	2.33324	0.0196356
LINC01531	5.22792	6.19474	2.655	2.33324	0.0196356
RSAD2	5.23703	6.19078	2.90232	2.13304	0.032921
WNK3	5.23703	6.19078	2.90232	2.13304	0.032921
AC027601.1	88.588	6.17191	1.39301	4.43063	9.4e-06
EML5	130.699	6.16735	2.32223	2.65579	0.00791238
NCF1B	4729.5	6.15957	0.343189	17.948	4.97e-72
OAS2	13.796	6.14811	2.19047	2.80675	0.00500439
FFAR2	383.061	6.12673	0.397818	15.4008	1.62e-53
AFAP1	4.97654	6.11706	3.07705	1.98796	0.0468159
ATP2A1-AS1	4.97654	6.11706	3.07705	1.98796	0.0468159
IL2RA	27.9959	6.11621	1.39769	4.37593	1.21e-05
CYP26B1	77.9876	6.10085	0.923208	6.60831	3.89e-11
DHRS3	1330.86	6.09792	0.267602	22.7873	6.12e-115
SERPINB2	79.1169	6.09686	0.850357	7.16977	7.51e-13
NCF1	8111.21	6.09475	0.309822	19.6718	3.76e-86
TRIM46	79.259	6.08815	1.04863	5.80584	6.4e-09
MMP23A	4.84402	6.07814	2.95422	2.05744	0.0396437
ADGRG3	1956.61	6.07517	0.241245	25.1826	6.22e-140
ZNF385C	91.0958	6.05564	0.743071	8.14947	3.66e-16
BARX1-AS1	12.7541	6.04295	2.78345	2.17103	0.0299289
IFNWP19	53.468	6.04098	1.65819	3.64311	0.000269366
AC068724.1	4.56988	6.0058	2.77593	2.16353	0.0305007
AC005740.4	4.57443	6.00207	2.77893	2.15985	0.0307841
DEFA4	2221.94	6.00173	0.469814	12.7747	2.27e-37
NMUR1	4.57898	5.99892	2.8595	2.09789	0.0359151
LRIG1	12.3611	5.99713	2.79561	2.14519	0.0319375
DAW1	87.1521	5.99252	0.747355	8.0183	1.07e-15
ID1	256.444	5.98354	0.631556	9.47429	2.69e-21
LINC00854	12.7868	5.96571	2.78656	2.14088	0.0322834
ENO3	2613.27	5.96349	1.90441	3.13141	0.00173967
C4BPA	25.263	5.95779	1.4686	4.05677	4.98e-05
SERINC4	48.9842	5.95473	1.7637	3.37628	0.000734742
PRC1-AS1	472.549	5.9487	2.03315	2.92585	0.00343516
PPFIA4	532.566	5.9469	0.352872	16.8529	1e-63
AL133243.3	12.2294	5.93611	1.92445	3.08458	0.00203843
CD74	47.3981	5.93136	1.0141	5.84892	4.95e-09
AC009228.1	11.831	5.92291	2.21787	2.67054	0.00757295
C2orf16	12.3938	5.91943	2.79882	2.11498	0.034432
RUNDC3A	4.31394	5.91641	2.84568	2.07909	0.0376092
DRC3	37.2957	5.90341	1.62926	3.62336	0.000290798
MAP3K20-AS1	11.5751	5.90087	2.82196	2.09106	0.0365229
ADAMTS2	11.8182	5.89014	2.03695	2.89165	0.00383227
SLC4A9	4.18142	5.87358	2.86064	2.05324	0.0400492
SMPD5	4.18142	5.87358	2.86064	2.05324	0.0400492
AC096921.2	4.18598	5.86988	2.93008	2.00332	0.0451429
AC159540.2	4.18598	5.86988	2.93008	2.00332	0.0451429
PADI4	3016.56	5.86932	0.352194	16.665	2.35e-62
PFKFB2	23.426	5.84826	1.46665	3.98751	6.68e-05
MPEG1	23.2843	5.84348	1.44528	4.04315	5.27e-05
MXRA8	21.4456	5.8378	2.1512	2.71374	0.00665281
GPR42	4.04891	5.82951	2.89021	2.01698	0.0436971
LAMA5	238.456	5.82756	1.87275	3.11177	0.00185972
CCDC151	116.122	5.81275	2.43634	2.38586	0.0170393
ASB16	61.4532	5.81091	2.92738	1.98502	0.0471425
SLC4A5	89.3551	5.79202	2.32422	2.49202	0.0127018
CLEC7A	10.7526	5.79201	1.98603	2.91638	0.00354124
MYCBP2-AS1	33.2186	5.77662	2.08806	2.76651	0.00566607
DEFA8P	64.8375	5.77331	0.89406	6.45741	1.07e-10
CCDC73	347.616	5.77161	2.05695	2.8059	0.00501764
DENND6A-AS1	11.0823	5.76314	2.46163	2.34119	0.0192225
FAM184B	301.396	5.75708	2.26531	2.54141	0.0110406
SLC9B1	112.997	5.74287	1.33115	4.3142	1.6e-05
BCL2A1	1984.63	5.74198	0.285239	20.1304	4e-90
DGUOK-AS1	243.716	5.72707	2.18966	2.61551	0.00890946
TRPM4	72.6031	5.69713	0.802308	7.10093	1.24e-12
IMPDH1P10	10.131	5.69711	2.37145	2.40237	0.0162891
BTBD19	39.6478	5.67705	1.05812	5.36523	8.08e-08
GBP4	10.2689	5.67685	1.99737	2.84216	0.00448095
GBP1	19.2934	5.65776	1.50613	3.75648	0.000172317
LRRC25	344.995	5.64323	0.384995	14.6579	1.2e-48
INCA1	19.7692	5.6371	1.77685	3.17252	0.00151122
RARRES3	195.005	5.6351	0.51725	10.8944	1.23e-27
CASKIN1	132.919	5.58094	1.92352	2.90142	0.00371473
CA6	18.5629	5.54797	1.4814	3.7451	0.000180324
CD22	9.34585	5.54089	2.0731	2.67275	0.00752324
TOGARAM2	552.713	5.52673	0.316515	17.4612	2.83e-68
SLC43A2	27.6756	5.51994	1.30621	4.22593	2.38e-05
CLC	167.876	5.5175	0.79574	6.9338	4.1e-12
C14orf178	8.95199	5.51489	2.40391	2.29414	0.0217827
TTN	219.182	5.4873	1.76745	3.10464	0.0019051
ADGRG1	9.11269	5.4795	2.27744	2.40599	0.0161285
C10orf55	89.3461	5.4706	1.43892	3.80187	0.000143611
SLC24A4	104.275	5.46724	0.641566	8.52172	1.57e-17
LDLRAD2	17.1507	5.42684	1.82712	2.97016	0.00297648
LINC00987	34.0455	5.41787	1.60514	3.37532	0.000737298
CACNA1D	33.1038	5.41732	1.15377	4.69533	2.66e-06
CYP26A1	81.2461	5.39244	0.749602	7.19374	6.3e-13
FGD1	42.2487	5.38959	1.60683	3.35418	0.000796013
APC2	40.9045	5.37755	1.56212	3.44247	0.000576436
EGR3	73.8774	5.36628	0.727905	7.37223	1.68e-13
LILRB2	8.30846	5.36102	2.09788	2.55545	0.0106051
USP30-AS1	25.3275	5.35418	1.35173	3.96097	7.46e-05
APOL3	31.5682	5.33986	1.09128	4.89319	9.92e-07
TNK2-AS1	8.19416	5.323	2.26406	2.35108	0.0187189
BACE1	40.1558	5.31366	1.74971	3.03688	0.00239042
SRCIN1	23.1326	5.30577	1.34612	3.94154	8.1e-05
ARL10	120.665	5.28173	2.39965	2.20104	0.0277329
PMEL	92.325	5.2703	2.1804	2.41712	0.0156437
HMGN3-AS1	181.162	5.2621	1.8614	2.82696	0.00469926
KCNE1B	7.49427	5.25828	2.14696	2.44918	0.0143184
ENG	7.51249	5.25777	2.57229	2.04401	0.0409529
FPR2	29.9191	5.23198	1.09457	4.77994	1.75e-06
LRG1	3284.82	5.22873	0.25771	20.2892	1.6e-91
PADI2	2057.15	5.2206	0.236235	22.0992	3.22e-108
KIAA0513	577.244	5.21493	0.366089	14.245	4.82e-46
ITGB7	828.551	5.19501	0.308355	16.8475	1.09e-63
PC	33.6324	5.16704	1.75173	2.94968	0.00318105
APOL1	128.241	5.16249	0.543277	9.5025	2.05e-21
CYP4F8	14.7708	5.16025	1.71349	3.01154	0.00259923
RSPH10B	82.5578	5.13873	1.35476	3.79309	0.000148784
GPR34	127.479	5.09513	0.605695	8.41204	4.03e-17
GFI1B	368.629	5.08289	0.356223	14.2688	3.42e-46
EPB41L1	20.0486	5.05381	1.31124	3.85421	0.000116103
ORM1	102.946	5.02132	0.62141	8.08052	6.45e-16
GNG2	3951.09	4.99233	0.260102	19.1937	4.18e-82
DEFA1	33.2387	4.97006	1.41666	3.50828	0.000451007
CHADL	12.5717	4.96674	2.38149	2.08556	0.0370188
AC053503.4	17.4329	4.95483	2.51081	1.9734	0.0484497
SLC18A2	113.727	4.95159	2.10299	2.35455	0.0185452
ADGRE3	431.647	4.95132	0.374419	13.224	6.38e-40
MECOM	49.2226	4.94573	0.819305	6.03649	1.57e-09
DDX43	6.36166	4.94166	2.38726	2.07001	0.038451
TGM3	627.27	4.93794	0.421604	11.7123	1.1e-31
EPB42	18.8054	4.93446	1.83207	2.69338	0.0070732
CCNI2	17.2959	4.92513	1.90863	2.58045	0.00986705
CTAGE5	295.768	4.89975	0.411191	11.916	9.77e-33
AC087163.3	5.78517	4.88981	2.40078	2.03676	0.0416739
HIVEP3	134.071	4.87408	0.534637	9.11662	7.75e-20
DEGS2	119.083	4.8668	1.26549	3.84578	0.000120169
ORM2	35.4504	4.83908	1.04719	4.621	3.82e-06
HPD	72.4436	4.78227	0.694579	6.88514	5.77e-12
MT-TQ	1125.18	4.78211	1.67385	2.85695	0.00427734
PSPC1-AS2	26.3678	4.72493	1.78517	2.64677	0.00812648
C10orf95	31.2573	4.71879	1.55449	3.03559	0.00240069
USP50	30.7363	4.69509	1.66236	2.82434	0.00473775
CD300LB	571.298	4.69422	0.372981	12.5857	2.53e-36
CATSPER2P1	226.398	4.69149	1.93417	2.42559	0.0152837
LIMD1-AS1	113.355	4.68414	1.9789	2.36704	0.0179309
PKD2L2	51.8499	4.68101	1.51096	3.09803	0.00194813
CACTIN-AS1	40.9782	4.66199	1.45988	3.19341	0.00140602
LINC01091	73.4461	4.65321	0.847318	5.4917	3.98e-08
HIF1A-AS1	10.7674	4.65143	2.20032	2.11398	0.0345171
SLCO5A1	238.166	4.64176	0.536226	8.65635	4.87e-18
ABHD11-AS1	14.0239	4.61676	2.08235	2.21709	0.0266167
STARD4-AS1	66.2516	4.61549	1.25103	3.68936	0.000224822
HSD17B1	106.66	4.60058	2.03867	2.25666	0.0240293
SLC9A7	49.6721	4.59672	0.83793	5.4858	4.12e-08
SPATA1	133.396	4.59671	1.87363	2.45337	0.0141525
SPATA9	81.6074	4.59362	0.911234	5.0411	4.63e-07
SCN4B	14.2761	4.58345	1.4028	3.26735	0.00108559
CCR3	82.9088	4.58319	0.631688	7.25546	4e-13
ARG2	191.889	4.57476	1.96115	2.3327	0.0196641
OAZ3	91.9877	4.57277	1.27989	3.57279	0.000353194
AC138035.1	14.986	4.55989	1.63402	2.7906	0.00526104
CXCL16	9.54654	4.55297	1.77165	2.5699	0.0101727
RGL4	64.9041	4.55256	0.949223	4.79609	1.62e-06
GDF9	204.467	4.54648	1.86384	2.4393	0.0147155
ASPHD2	37.0614	4.53333	0.893365	5.07444	3.89e-07
TMEM169	9.41857	4.53119	1.82964	2.47655	0.013266
C1orf56	263.781	4.52496	1.95922	2.30957	0.0209118
UXT-AS1	98.0108	4.51818	1.29381	3.49214	0.000479169
IGFBP6	19.5151	4.51804	1.47029	3.07288	0.00212005
FAXDC2	23.517	4.51326	1.70581	2.64581	0.00814961
C9orf43	72.5958	4.50868	1.37234	3.28539	0.00101843
FBP1	1364.46	4.50755	0.251773	17.9032	1.11e-71
FAM167A	59.8939	4.50427	0.709972	6.34429	2.23e-10
BACH2	23.0512	4.5021	1.12594	3.99852	6.37e-05
ADCY4	23.4769	4.49887	1.1881	3.7866	0.000152723
STAT4	9.56561	4.49636	1.84829	2.43271	0.0149864
ABCB9	479.847	4.48353	1.71378	2.61617	0.00889221
PTOV1-AS1	134.328	4.45348	1.18464	3.75935	0.000170355
CCL22	318.85	4.44424	0.360099	12.3417	5.4e-35
VSIR	5875.67	4.43031	0.20346	21.7748	4.02e-105
SPAG17	39.0676	4.42632	1.90056	2.32895	0.0198616
SRRM5	57.5818	4.4192	1.32339	3.33929	0.000839926
YEATS2-AS1	74.1695	4.415	1.5801	2.79413	0.00520393
CBR1	8.19315	4.4054	1.91719	2.29784	0.0215707
SRPK3	41.0266	4.40507	1.61791	2.72269	0.00647525
DAPP1	638.898	4.39617	0.323564	13.5867	4.8e-42
LFNG	705.6	4.39483	0.278042	15.8063	2.81e-56
MS4A4A	69.1765	4.39131	0.717787	6.11785	9.48e-10
LIF	13.4322	4.39003	1.64034	2.6763	0.00744396
HOXA-AS2	33.5562	4.38114	0.986121	4.44281	8.88e-06
GATA6	8.49549	4.3799	1.75785	2.49162	0.0127161
SLC6A12	12.4482	4.37792	1.45388	3.01119	0.00260224
HOTAIRM1	160.84	4.3589	0.478227	9.11471	7.89e-20
GHRL	96.0747	4.33007	0.603564	7.17416	7.28e-13
PTPRO	20.1576	4.32195	1.14236	3.78334	0.000154738
NCF2	510.088	4.30569	0.423505	10.1668	2.79e-24
AP003774.4	15.9445	4.28424	1.32118	3.24273	0.00118391
LINC01554	19.6321	4.28324	1.15124	3.72055	0.00019879
HAS3	256.987	4.28166	1.97456	2.16841	0.0301272
PLCD4	76.0443	4.27298	1.3648	3.13084	0.00174304
MSMP	23.0087	4.2586	1.78425	2.38677	0.016997
JAML	272.019	4.2586	0.353307	12.0535	1.86e-33
H19	10.9759	4.24659	1.73741	2.44421	0.0145171
LRRC7	14.888	4.22229	1.75183	2.41022	0.0159429
MERTK	553.745	4.19918	0.384321	10.9262	8.64e-28
PDE8B	21.9622	4.19062	2.05372	2.0405	0.0413006
NEIL1	201.022	4.14913	1.87101	2.21759	0.0265831
LIX1-AS1	14.5278	4.13786	1.71918	2.40689	0.0160891
LINC00649	421.737	4.12757	0.711525	5.80102	6.59e-09
CHRNE	25.9034	4.12481	1.67998	2.45528	0.0140776
APBB1	25.4375	4.11888	1.06383	3.87174	0.000108061
TJP3	16.6876	4.11324	1.5164	2.71249	0.0066779
CAPN3	41.9562	4.1116	0.922027	4.45931	8.22e-06
KCNE1	136.118	4.10327	0.467533	8.77644	1.69e-18
PLA2G12AP1	13.709	4.09626	1.76269	2.32387	0.0201325
SMAGP	20.5182	4.08224	1.69747	2.4049	0.016177
HBEGF	955.733	4.06238	0.25186	16.1295	1.58e-58
IL10RB-AS1	168.461	4.03432	0.828226	4.87104	1.11e-06
MLXIPL	16.932	4.02372	1.22462	3.28569	0.00101734
AC008074.3	9.84331	4.01655	1.54523	2.59932	0.0093409
USP3-AS1	177.368	3.99108	1.9037	2.09649	0.0360389
RASSF1-AS1	23.1196	3.97992	1.65903	2.39895	0.0164423
MYO1E	16.4429	3.9669	1.74387	2.27476	0.0229201
SNX21	32.63	3.95563	1.92922	2.05038	0.0403275
CCL2	5357.06	3.9513	0.923962	4.27647	1.9e-05
RHCE	33.5818	3.94497	1.41554	2.7869	0.00532156
PAXBP1-AS1	93.9829	3.93964	1.05461	3.73564	0.00018724
TCF7L1	12.3929	3.93829	1.60717	2.45045	0.0142677
LYPLAL1-AS1	15.6196	3.92573	1.57749	2.4886	0.0128248
ADGRG5	1018.05	3.91496	0.271531	14.4181	3.98e-47
TNFRSF9	11.693	3.90469	1.71265	2.27992	0.0226125
C19orf73	6.13746	3.88934	1.8711	2.07863	0.0376509
RGS2	276.829	3.87956	0.432527	8.96953	2.98e-19
SLC14A2	14.9297	3.8659	1.24653	3.10134	0.00192649
TG	9.09004	3.8461	1.58615	2.4248	0.0153169
LRRC37A17P	20.4265	3.84598	1.45966	2.63484	0.00841761
VSIG4	11.8865	3.83699	1.39381	2.75287	0.00590754
DUSP5	207.356	3.81865	0.396954	9.61987	6.59e-22
ITGB2-AS1	46.2977	3.81306	0.740639	5.14834	2.63e-07
HIST1H4I	39.1479	3.81142	1.41708	2.68962	0.00715336
GNRHR2	71.1467	3.80156	1.28011	2.96972	0.00298076
PLCB2	7075.7	3.79335	0.36584	10.3689	3.44e-25
LGALS9C	343.18	3.78391	0.31918	11.8551	2.03e-32
BCDIN3D-AS1	28.3694	3.78376	1.60287	2.36062	0.0182445
ARHGAP4	235.771	3.76368	0.411173	9.15352	5.51e-20
HSD17B1P1	13.6264	3.75854	1.8191	2.06615	0.0388139
PRAM1	4968.48	3.75641	0.21913	17.1424	7.16e-66
TMPRSS9	10.958	3.7509	1.79655	2.08783	0.036813
OASL	56.8326	3.74357	0.784122	4.77421	1.8e-06
GAS5-AS1	59.5106	3.74327	1.30416	2.87026	0.00410134
MCF2L2	144.985	3.74323	1.88942	1.98115	0.0475739
KANK3	36.1297	3.73679	0.986978	3.78609	0.000153035
TNFRSF8	36.2403	3.73672	0.821039	4.5512	5.33e-06
ALS2CL	8.13877	3.73163	1.63817	2.27792	0.0227311
CXCL8	1236.02	3.73094	0.458929	8.12967	4.3e-16
NCBP2-AS1	19.5825	3.7226	1.67456	2.22304	0.0262133
PHOSPHO1	19.1067	3.72235	1.0936	3.40375	0.000664681
MT-TP	707.149	3.72163	1.65411	2.24993	0.0244534
GNB3	39.3073	3.70915	1.43243	2.58942	0.00961389
CD274	13.5084	3.70247	1.34565	2.75143	0.00593357
CD81-AS1	21.858	3.70223	1.74428	2.12249	0.0337963
CTSD	4412.48	3.70071	0.251318	14.7252	4.44e-49
SLC26A1	19.1895	3.69096	1.67666	2.20138	0.0277094
ITGA6	1482.96	3.68185	0.212879	17.2955	5.09e-67
SLA	3809.69	3.6697	0.223754	16.4006	1.89e-60
SRD5A3-AS1	18.9245	3.66909	1.55613	2.35784	0.0183817
NDUFB2-AS1	188.532	3.64629	1.7498	2.08383	0.0371755
SLA2	547.116	3.64496	1.44183	2.52802	0.0114709
LRTOMT	319.463	3.63886	1.67698	2.16989	0.0300148
MCEMP1	546.115	3.63136	0.333078	10.9024	1.12e-27
CDKN1A	65.8611	3.60611	0.612689	5.88571	3.96e-09
GPR160	1227.93	3.58768	0.377857	9.49479	2.21e-21
STK33	10.3381	3.5873	1.52646	2.35008	0.0187693
TNFAIP2	7451.9	3.58551	0.243197	14.7433	3.4e-49
LAMC3	7.35276	3.57774	1.70881	2.0937	0.0362868
MAP3K12	194.789	3.57156	1.6345	2.18511	0.0288804
NLRP12	139.307	3.56713	0.528629	6.74789	1.5e-11
HMGB1P10	78.4039	3.56503	1.27422	2.79782	0.00514489
OAS1	57.3579	3.55624	0.961975	3.69681	0.000218328
CDA	80.8832	3.55419	0.680401	5.22366	1.75e-07
FRG1	91.0984	3.55341	0.992215	3.5813	0.000341895
ARIH2OS	33.6791	3.53435	1.18486	2.98294	0.00285493
STEAP3-AS1	14.6558	3.5245	1.72186	2.04692	0.0406662
LINC00324	23.9962	3.52223	0.986836	3.56921	0.000358054
ITGAX	878.211	3.52023	0.369467	9.52786	1.61e-21
IFIT5	92.6441	3.51657	0.888625	3.95732	7.58e-05
NGFR	29.5553	3.49141	1.03816	3.36308	0.000770772
RPGRIP1	9.54665	3.48587	1.67626	2.07956	0.0375659
RGS1	527.028	3.48479	0.453814	7.6789	1.6e-14
RGS13	28.7779	3.48441	0.987452	3.52869	0.000417625
MAFB	221.945	3.4781	0.448277	7.75883	8.57e-15
IFI6	507.84	3.46967	0.470718	7.37103	1.69e-13
VDAC1P8	50.5837	3.45694	1.26519	2.73234	0.00628865
TMEM173	7491.64	3.45196	0.182683	18.8958	1.23e-79
HNRNPA1P4	13.7	3.45136	1.53125	2.25395	0.0241995
BICDL1	47.7182	3.45055	0.777211	4.43966	9.01e-06
C5orf56	270.926	3.43705	0.480506	7.15298	8.49e-13
DNAJC9-AS1	406.156	3.42372	1.59357	2.14846	0.0316776
SLCO4C1	106.915	3.41778	0.545287	6.26786	3.66e-10
AC092159.2	29.9295	3.40478	1.55721	2.18646	0.0287823
SPDYA	50.6478	3.38099	1.24457	2.7166	0.00659567
IFI35	249.053	3.37037	0.527936	6.38405	1.72e-10
OLR1	9.04021	3.36826	1.56382	2.15386	0.0312511
ROR2	225.236	3.3656	0.373547	9.00985	2.06e-19
TSSK3	19.9711	3.3622	1.64265	2.04681	0.0406768
ID2	570.972	3.35925	0.436296	7.69947	1.37e-14
TNNT1	59.4637	3.33939	0.715719	4.66579	3.07e-06
SPHK1	62.7656	3.33527	0.627725	5.31326	1.08e-07
HOXA1	735.411	3.33345	0.271936	12.2582	1.52e-34
CD300A	427.735	3.31926	0.548217	6.05464	1.41e-09
MFSD11	893.371	3.31703	1.51736	2.18605	0.0288122
SLFNL1	20.6	3.30065	1.41113	2.33902	0.0193346
MT-TE	132.333	3.29347	1.09282	3.01374	0.00258048
TNFSF9	29.3942	3.28984	0.944261	3.48404	0.000493912
TMEM92	15.9653	3.28905	1.33164	2.46993	0.013514
CFAP157	17.866	3.28649	1.52805	2.15078	0.0314936
FPR1	24.6453	3.27401	0.951007	3.44268	0.000575978
CD180	14.5741	3.26758	1.20879	2.70319	0.00686772
PCBP1-AS1	2193.25	3.26727	1.62594	2.00946	0.0444882
PXN-AS1	702.733	3.26594	1.51007	2.16277	0.0305586
PLEKHA6	20.9276	3.25815	1.15242	2.82722	0.00469536
SERPINB1	1635.07	3.25371	0.297231	10.9467	6.89e-28
GBP5	121.341	3.25347	0.562504	5.78391	7.3e-09
SMOX	672.576	3.25183	0.354947	9.16145	5.12e-20
DND1	128.984	3.24563	1.14191	2.84227	0.00447933
WNT5B	10.2601	3.24449	1.41023	2.30068	0.0214096
PSTPIP2	47.7553	3.23302	0.843042	3.83495	0.000125592
KDM4A-AS1	122.744	3.22716	1.11978	2.88197	0.00395195
GPR35	460.384	3.22651	0.28298	11.4019	4.09e-30
SH2D3A	42.0994	3.22036	0.736686	4.37141	1.23e-05
CAMP	18.0931	3.2174	1.08206	2.9734	0.00294518
IFIT2	74.48	3.20628	0.637824	5.0269	4.98e-07
CDNF	20.4704	3.2014	1.46339	2.18766	0.0286941
LINC01270	24.5112	3.20049	1.05904	3.02207	0.00251052
LINC00920	17.6901	3.193	1.19821	2.66482	0.00770301
LMTK3	197.508	3.19203	0.47574	6.70961	1.95e-11
TMEM191A	13.6229	3.18889	1.21789	2.61838	0.0088348
TAS1R3	7.82845	3.18835	1.56741	2.03415	0.0419364
GPLD1	87.9345	3.18517	1.23403	2.58111	0.00984846
CCR5	7.83301	3.18312	1.56658	2.03189	0.0421652
CEBPB	1425.32	3.17832	0.29777	10.6737	1.35e-26
BLNK	36.0284	3.17313	0.900197	3.52493	0.000423593
GIPR	29.1845	3.16943	0.864192	3.6675	0.000244931
FILIP1L	35.6072	3.16588	0.862307	3.6714	0.000241223
SDS	95.1497	3.16218	0.52489	6.02447	1.7e-09
TESPA1	12.9084	3.15977	1.392	2.26995	0.0232105
ZBTB7C	51.7095	3.15694	0.678774	4.65094	3.3e-06
LTC4S	15.1032	3.15307	1.16881	2.69768	0.00698242
TNFRSF1B	74.7522	3.1465	0.572945	5.4918	3.98e-08
CD300C	155.816	3.14307	0.504622	6.22856	4.71e-10
KCNE2	16.8713	3.14036	1.22117	2.57159	0.0101232
FCHSD1	114.964	3.13433	0.600192	5.22222	1.77e-07
DLGAP4-AS1	59.9238	3.13191	1.25762	2.49036	0.0127615
SLC2A5	5055.91	3.11931	0.182961	17.0491	3.55e-65
CLDN9	26.3918	3.11609	1.007	3.09442	0.00197198
ARHGEF37	9.18993	3.09683	1.46883	2.10836	0.0349995
CFP	767.691	3.09413	0.259762	11.9114	1.03e-32
LRRC24	44.5033	3.07986	1.21982	2.52484	0.0115752
SOCS3	31.136	3.07397	0.836031	3.67686	0.00023612
DHRS9	2276.66	3.06948	0.306644	10.0099	1.38e-23
UBXN11	1609.13	3.06918	1.23499	2.48518	0.0129487
MT-TA	18.7613	3.0621	1.35474	2.26029	0.0238034
ATL1	123.11	3.0396	0.493578	6.15829	7.35e-10
FAM20C	275.934	3.03735	0.400555	7.58286	3.38e-14
C1RL	667.976	3.02281	0.347517	8.69831	3.37e-18
IL1B	134.573	3.02268	0.468095	6.4574	1.07e-10
PHKG1	182.136	3.02154	0.892081	3.38706	0.000706447
PLXNC1	255.076	3.02089	0.340803	8.86403	7.72e-19
CCL25	15.5461	3.01617	1.15182	2.61862	0.00882862
NINJ2	487.512	3.01005	0.291457	10.3276	5.29e-25
USP2	8.65985	3.0096	1.47824	2.03593	0.0417576
BTG2	172.006	3.00527	0.462865	6.49276	8.43e-11
ITGAM	1774.04	3.00369	0.285263	10.5295	6.32e-26
PHLDA1	310.301	3.00125	0.360512	8.32497	8.44e-17
PTGS1	1474.53	2.99789	0.220877	13.5726	5.82e-42
PNPLA3	22.1819	2.99414	1.02725	2.91472	0.00356012
MFSD7	15.9185	2.97984	1.22304	2.43642	0.0148336
CD101	384.656	2.96715	0.333828	8.88827	6.21e-19
ZNF814	138.543	2.96585	1.05768	2.8041	0.00504566
UCKL1-AS1	28.2035	2.96016	1.46483	2.02082	0.0432984
PRUNE2	79.058	2.95741	1.09204	2.70815	0.00676595
WIPI1	107.462	2.93817	0.738347	3.97939	6.91e-05
CAMKK1	548.854	2.93652	0.386992	7.58807	3.25e-14
CD86	59.2149	2.93198	0.633298	4.6297	3.66e-06
ITPRIPL2	167.735	2.91758	0.595251	4.90142	9.51e-07
KMO	115.216	2.9157	1.04112	2.80054	0.00510179
BHLHE40-AS1	26.5472	2.90737	1.33309	2.18092	0.0291891
SLC5A3	1705.11	2.90677	0.231897	12.5348	4.82e-36
ITGB4	53.566	2.88077	0.654143	4.40389	1.06e-05
IER5L	24.336	2.87954	0.963646	2.98817	0.00280652
RCSD1	4646.56	2.87714	0.233268	12.334	5.94e-35
ZNF337-AS1	98.8302	2.85204	1.19903	2.37862	0.0173777
H1FX-AS1	85.4581	2.84145	1.1536	2.46311	0.0137739
MMP19	62.0986	2.83302	1.12797	2.5116	0.0120185
SLC7A8	12.2006	2.83154	1.30569	2.16861	0.0301122
NAPA-AS1	263.966	2.83045	0.873537	3.24021	0.0011944
ALAS1	7117.46	2.81915	0.184781	15.2567	1.49e-52
LGALS9B	78.5789	2.81692	0.548347	5.13711	2.79e-07
PIK3R5	307.425	2.81414	0.349718	8.04688	8.49e-16
TSPAN31	685.176	2.81411	1.1632	2.41928	0.0155515
SRR	305.955	2.80348	1.38784	2.02003	0.0433806
B3GNT8	194.694	2.79939	0.370341	7.55895	4.06e-14
NCOA3	2209.18	2.79631	0.251786	11.1059	1.17e-28
SAMD9L	275.961	2.79362	0.366335	7.62585	2.42e-14
ICAM1	1747.55	2.7846	0.250276	11.1261	9.36e-29
PLCE1	41.0558	2.7808	1.26977	2.19001	0.0285239
LINC00482	15.1124	2.77871	1.16239	2.39051	0.0168249
SLFN5	71.7084	2.77852	0.57624	4.8218	1.42e-06
MPZL3	32.1157	2.75706	0.845046	3.26262	0.00110388
FGD2	22.4935	2.75694	0.938744	2.93684	0.00331575
SRGAP1	66.5794	2.74345	0.732336	3.74617	0.000179556
ARHGAP9	1812.91	2.74299	0.198095	13.8468	1.33e-43
GBP3	185.578	2.74228	0.3669	7.47419	7.77e-14
AGO1	4132.85	2.74167	0.241597	11.3481	7.58e-30
ADAP2	52.4472	2.73816	0.658832	4.15608	3.24e-05
CCR1	729.305	2.73534	0.249308	10.9717	5.23e-28
OAS3	230.371	2.72723	0.342263	7.96823	1.61e-15
SAMHD1	3392.49	2.72011	0.229112	11.8724	1.65e-32
THEMIS2	2076.52	2.71472	0.196465	13.8178	1.99e-43
IRF1	2481.13	2.71466	0.303602	8.94152	3.84e-19
KCTD12	496.164	2.71092	0.307716	8.80981	1.25e-18
TMC8	473.706	2.7095	0.319841	8.47139	2.42e-17
LINC00504	12.9513	2.70474	1.29295	2.09192	0.0364459
TAPBPL	413.89	2.70116	0.291897	9.25381	2.17e-20
SKAP2	1081.73	2.6996	0.268678	10.0477	9.4e-24
IPCEF1	399.212	2.69428	0.395424	6.81365	9.52e-12
PPP1R11	50.133	2.68928	1.2653	2.12542	0.033552
ADD3-AS1	18.7414	2.68236	1.32483	2.02469	0.0428988
PRDM1	40.8594	2.66846	0.81068	3.29163	0.000996083
TMEM212	17.0921	2.66501	1.05993	2.51434	0.0119257
ZNF771	201.05	2.66122	0.989976	2.68816	0.00718462
MAP7D2	11.5128	2.65712	1.29912	2.04532	0.0408234
PAXIP1-AS2	314.974	2.65301	0.620481	4.27573	1.91e-05
FLT4	126.438	2.6355	0.481441	5.47419	4.4e-08
FAM227B	68.5737	2.6273	1.11023	2.36645	0.0179595
P2RY14	12.7745	2.61927	1.26864	2.06463	0.0389582
CEBPE	3773.59	2.61343	0.282785	9.24175	2.43e-20
TMEM229B	69.39	2.59428	0.61914	4.19014	2.79e-05
COTL1	8370.56	2.58802	0.180862	14.3094	1.91e-46
PCED1B	288.135	2.58607	0.837625	3.08738	0.0020193
TMEM156	1268.37	2.58519	0.219741	11.7647	5.93e-32
COL18A1	117.259	2.58274	0.546415	4.72669	2.28e-06
NLRC4	159.431	2.57174	0.424671	6.05585	1.4e-09
CLEC17A	43.3571	2.57163	0.706993	3.63742	0.000275383
CYBB	19073.8	2.56667	0.178241	14.4001	5.17e-47
NR4A3	15.5635	2.56097	1.18343	2.16402	0.030463
CCDC88B	3213.88	2.55612	0.376698	6.78559	1.16e-11
RHBDF2	288.264	2.54439	0.408165	6.23373	4.55e-10
MGAM	52.5927	2.53556	1.01268	2.50381	0.0122863
MRPS6	882.924	2.52941	0.369871	6.83863	8e-12
GGCX	1160.79	2.52497	1.28723	1.96156	0.0498143
C10orf128	962.002	2.52337	0.22439	11.2455	2.44e-29
EPAS1	284.947	2.51932	0.438045	5.75129	8.86e-09
PRR19	45.7868	2.51899	1.21405	2.07487	0.0379987
TNRC6C-AS1	150.984	2.51865	0.417732	6.02935	1.65e-09
APBB1IP	1070.88	2.51427	0.242741	10.3578	3.86e-25
GDPGP1	123.798	2.51315	0.947337	2.65286	0.00798127
SSPN	24.2562	2.5071	0.920959	2.72227	0.00648344
SMPDL3A	21.0696	2.50438	0.998859	2.50724	0.0121678
C19orf66	37.6671	2.50197	0.755168	3.31314	0.000922559
TRIM22	364.104	2.50156	0.482229	5.1875	2.13e-07
CYTH4	243.246	2.49822	0.543941	4.59282	4.37e-06
TYROBP	469.804	2.49814	0.287414	8.69178	3.57e-18
PITRM1-AS1	58.2928	2.48358	1.04187	2.38377	0.0171365
FBN1	211.622	2.47936	0.543385	4.5628	5.05e-06
FGL2	100.909	2.4725	0.604071	4.09307	4.26e-05
MYO7B	16.3888	2.44979	1.07471	2.27949	0.0226378
ICAM3	4179.16	2.44239	0.20486	11.9222	9.07e-33
GALNT12	96.1869	2.43785	0.527416	4.62226	3.8e-06
FAM86B3P	81.5315	2.43516	0.969613	2.51147	0.0120228
ANKDD1A	146.974	2.43276	0.72833	3.34019	0.000837216
KIF21B	2897.84	2.42949	0.367724	6.60684	3.93e-11
PGD	16873.2	2.42809	0.214555	11.3169	1.08e-29
FAM71F2	26.2007	2.42591	0.996411	2.43465	0.0149062
ATP23	32.1178	2.42427	1.16825	2.07513	0.0379745
GADD45A	333.335	2.42223	0.340342	7.11706	1.1e-12
LRRK2	314.777	2.42095	0.329277	7.35232	1.95e-13
CCRL2	63.9934	2.42077	0.643228	3.76347	0.000167574
FGD4	766.317	2.42029	0.232814	10.3958	2.59e-25
GALM	2414.55	2.41875	0.207201	11.6734	1.74e-31
SUSD3	365.219	2.41805	0.359234	6.73113	1.68e-11
LINC01160	25.2709	2.41438	0.940038	2.56838	0.0102174
STX11	56.5848	2.40058	0.635027	3.78028	0.000156651
C1orf54	137.025	2.40012	1.00442	2.38955	0.0168688
HOXC12	27.2127	2.39899	0.949496	2.52659	0.0115176
EVI2A	143.151	2.39685	0.467178	5.13048	2.89e-07
DYSF	2288.72	2.39471	0.32705	7.32214	2.44e-13
DENND6B	46.3508	2.39392	0.67821	3.52976	0.000415937
FBXO6	286.455	2.39298	0.323222	7.40353	1.33e-13
PCP2	39.639	2.38816	0.86122	2.773	0.00555424
CD79A	164.795	2.38623	0.378428	6.30564	2.87e-10
SLC25A35	347.757	2.38584	0.576555	4.13809	3.5e-05
PIH1D2	79.0544	2.38451	0.996983	2.39173	0.0167693
CMTM2	23.3312	2.3817	1.03489	2.30139	0.0213695
TGFA	327.514	2.37613	0.305939	7.76669	8.06e-15
CXCR2	227.924	2.37414	0.407313	5.82878	5.58e-09
AP1S2	1201.53	2.37103	0.366239	6.47399	9.54e-11
GPAT3	163.67	2.36705	0.458472	5.16291	2.43e-07
ABHD2	3905.07	2.36571	0.288347	8.20439	2.32e-16
SDSL	223.002	2.35252	0.367693	6.39807	1.57e-10
LAPTM5	15708.8	2.34502	0.21233	11.0442	2.34e-28
RUBCNL	104.43	2.33806	0.581259	4.0224	5.76e-05
HPCAL1	2809.23	2.33786	0.214204	10.9142	9.86e-28
USP32P3	38.9529	2.3317	0.893976	2.60824	0.00910102
TUBA1A	857.101	2.32334	0.510334	4.55259	5.3e-06
LINC01503	17.4026	2.32012	1.03963	2.23168	0.0256362
ASRGL1	447.135	2.31814	0.273978	8.46104	2.65e-17
LAMTOR5-AS1	212.74	2.31149	0.841742	2.74608	0.00603122
SLC25A45	56.5221	2.3087	0.63918	3.61197	0.000303879
CDC42EP4	539.737	2.3062	0.334415	6.89622	5.34e-12
TREML2	242.834	2.30277	0.371632	6.19638	5.78e-10
DDX60L	878.533	2.30139	0.224454	10.2533	1.14e-24
GAPT	2105.38	2.29584	0.240021	9.56519	1.12e-21
NINJ1	636.197	2.28324	0.280227	8.14782	3.71e-16
ACKR2	30.2433	2.27712	0.803321	2.83464	0.00458774
DRAM1	659.357	2.27551	0.307992	7.38821	1.49e-13
GLDN	23.4985	2.26781	0.901853	2.51461	0.0119164
TSNAXIP1	65.7736	2.26469	1.10557	2.04843	0.040518
SLC9A5	25.0904	2.26209	1.11605	2.02687	0.0426753
NEXN	44.5345	2.25796	0.670657	3.36678	0.000760502
CSF2RA	25.2619	2.25605	0.972962	2.31874	0.020409
GGACT	86.3944	2.24573	0.654617	3.4306	0.000602238
CD300LF	321.588	2.23287	0.293917	7.59694	3.03e-14
KSR1	608.351	2.22264	0.361066	6.15577	7.47e-10
EIF1B	2226.12	2.22223	0.311752	7.12819	1.02e-12
NTSR1	298.515	2.22143	0.415612	5.34497	9.04e-08
MIR762HG	95.3259	2.21851	0.834565	2.65829	0.00785391
SLC44A1	2078.94	2.21846	0.262375	8.45531	2.78e-17
SPP1	213.181	2.21275	0.391188	5.65649	1.54e-08
PPP2R5B	132.239	2.21224	0.562574	3.93235	8.41e-05
ABTB1	118.259	2.20552	0.435094	5.06906	4e-07
ERAP2	4234.13	2.20466	0.17558	12.5565	3.66e-36
STK17A	1224.37	2.20039	0.254725	8.6383	5.71e-18
CD37	296.79	2.19774	0.348256	6.31071	2.78e-10
ZNF469	40.1362	2.19262	0.742935	2.9513	0.00316442
CCL20	218.78	2.19219	0.717639	3.05473	0.00225265
MYBPC3	28.6766	2.18432	0.954411	2.28866	0.0220991
DALRD3	456.13	2.17671	0.646527	3.36677	0.000760541
SMG6	1576.42	2.16949	0.194736	11.1406	7.96e-29
SUCNR1	2771.11	2.16152	0.249481	8.66409	4.55e-18
TYMSOS	102.06	2.15835	1.01861	2.11891	0.034098
RHPN1	89.1454	2.15766	0.621878	3.46958	0.000521266
MMP25	95.8427	2.15558	0.499874	4.31225	1.62e-05
P2RX5	36.2928	2.15444	0.761167	2.83044	0.00464842
UPB1	160.652	2.14811	0.518878	4.13992	3.47e-05
DDX60	166.523	2.14307	0.442343	4.84482	1.27e-06
C5AR2	270.231	2.12874	0.330717	6.43674	1.22e-10
NRG4	73.6228	2.12551	0.782636	2.71584	0.00661078
LRRC39	92.1538	2.12298	0.798379	2.65912	0.0078346
PTPN22	1534.03	2.11573	0.196584	10.7625	5.17e-27
C5AR1	135.828	2.11022	0.431434	4.89117	1e-06
BCL6	91.746	2.10507	0.481854	4.36869	1.25e-05
TMEM71	34.4935	2.10165	0.818537	2.56757	0.0102414
NUTM2B	38.1609	2.09826	0.774926	2.7077	0.00677519
DNAJB2	128.781	2.09698	0.417222	5.02605	5.01e-07
POLD4	41.2424	2.09656	0.718733	2.91702	0.00353395
C9orf66	21.292	2.09182	0.974024	2.1476	0.0317453
B4GALNT3	25.4506	2.09089	0.989805	2.11243	0.0346496
MVP	387.578	2.0892	0.308366	6.77507	1.24e-11
ELOVL6	1106.64	2.08771	0.307138	6.79732	1.07e-11
SIRPA	4277.22	2.08699	0.236849	8.81151	1.23e-18
LCAT	37.7673	2.08676	0.801733	2.60281	0.00924622
ATP9A	51.2436	2.07881	0.668256	3.11079	0.00186585
PRKCZ	54.4143	2.07723	0.679941	3.05501	0.0022505
AKR1C3	64.1706	2.07687	0.602626	3.44637	0.000568166
SCAND2P	431.019	2.07589	0.643652	3.22518	0.00125895
DNASE1	908.089	2.0743	0.612969	3.38402	0.000714322
NOMO3	103.041	2.06865	0.869227	2.37987	0.0173188
LGALS9	2849.28	2.06784	0.178439	11.5885	4.71e-31
HIPK2	2435.71	2.06008	0.432928	4.75849	1.95e-06
ADD3	3860.96	2.05433	0.184123	11.1574	6.59e-29
CD38	4854.13	2.05301	0.173673	11.8211	3.04e-32
B3GNT9	53.3707	2.05275	1.00635	2.03979	0.041371
NECTIN1	2248.29	2.05133	0.395731	5.18366	2.18e-07
LINC00963	198.064	2.05046	0.39142	5.2385	1.62e-07
HELZ2	61.9621	2.04456	0.806782	2.53421	0.01127
C19orf44	318.281	2.04356	0.845033	2.41832	0.0155923
IRAK2	42.8875	2.04041	0.688747	2.96249	0.00305163
ARHGAP12	386.446	2.03822	0.317858	6.41236	1.43e-10
KIAA1683	37.0485	2.03805	0.881238	2.31272	0.0207382
PLEKHO1	466.352	2.03797	0.296456	6.87444	6.22e-12
C19orf38	392.382	2.03683	0.289991	7.02378	2.16e-12
TCP11L1	283.981	2.03668	0.795828	2.5592	0.0104912
ABAT	51.5195	2.03531	0.630093	3.23017	0.00123717
AC000123.3	62.3474	2.03492	0.817349	2.48966	0.0127864
CD55	1499.32	2.03427	0.262954	7.73622	1.02e-14
ADRB1	40.4958	2.02935	0.736124	2.7568	0.005837
ADA	104.482	2.02913	0.609414	3.32965	0.00086956
MAP3K14-AS1	40.4923	2.0211	0.839605	2.40721	0.016075
SPECC1	1330.31	2.01454	0.268263	7.50955	5.93e-14
SLC15A2	208.802	2.01202	0.501283	4.01374	5.98e-05
CCDC159	208.28	2.00976	0.635217	3.1639	0.00155669
UPP1	169.684	2.00238	0.588693	3.4014	0.000670425
PPARA	165.783	1.99792	0.597877	3.34169	0.000832699
DACT3	47.8613	1.99653	0.690049	2.89331	0.00381203
DIO2	86.9807	1.99311	0.596109	3.34353	0.000827194
CD53	1631.8	1.99167	0.233456	8.53122	1.45e-17
SH2D3C	133.229	1.99083	0.409831	4.85768	1.19e-06
CHST7	65.8886	1.98834	0.580746	3.42376	0.000617604
SLC51A	97.1131	1.98704	0.814227	2.4404	0.0146712
DHX58	82.1738	1.97874	0.522133	3.78973	0.00015081
CSF3R	2756.78	1.97815	0.193123	10.2429	1.27e-24
LPAR6	179.91	1.97138	0.433513	4.54746	5.43e-06
FCGRT	443.923	1.96884	0.32893	5.98559	2.16e-09
ATOH8	30.4874	1.9659	0.850963	2.3102	0.0208769
PIPOX	21.019	1.96443	0.958983	2.04845	0.040516
NOTCH2	4358.74	1.96386	0.294942	6.65846	2.77e-11
TKT	24160.8	1.9604	0.233167	8.4077	4.18e-17
APOL2	308.81	1.95523	0.356441	5.48542	4.12e-08
SNAI3	294.126	1.95168	0.380009	5.13589	2.81e-07
STAC3	950.008	1.94831	0.25356	7.68381	1.54e-14
ENTPD1	269.731	1.94578	0.37978	5.12344	3e-07
POR	2579.19	1.94385	0.203909	9.53293	1.53e-21
GLRX	1872.79	1.94013	0.203314	9.54254	1.39e-21
STXBP5-AS1	24.1976	1.9393	0.896182	2.16396	0.0304675
APOL6	539.928	1.93706	0.265646	7.29188	3.06e-13
DOK7	22.7564	1.93528	0.928586	2.08412	0.0371495
IL18RAP	522.714	1.93418	0.257803	7.50255	6.26e-14
TRIM38	803.677	1.93285	0.227529	8.49496	1.98e-17
LINC01001	53.7856	1.92326	0.64016	3.00435	0.00266152
TFAP2A-AS1	28.87	1.9214	0.868364	2.21267	0.0269207
ISG15	170.312	1.91046	0.408141	4.68087	2.86e-06
LINC00996	24.4938	1.91038	0.94469	2.02223	0.043153
FAM214B	286.526	1.90894	0.381287	5.00658	5.54e-07
CASP1	388.757	1.9049	0.351229	5.42351	5.84e-08
NUTM2E	45.6913	1.90366	0.656736	2.89867	0.00374753
SNAI3-AS1	52.6528	1.90141	0.8721	2.18027	0.0292377
HLX	91.8606	1.89872	0.633408	2.99762	0.00272093
GRN	6105.19	1.89694	0.210905	8.99426	2.38e-19
TMEM87B	596.957	1.89471	0.274721	6.89683	5.32e-12
C1orf127	40.1446	1.89181	0.714262	2.64862	0.00808208
GFOD1	1059.39	1.89045	0.251959	7.50302	6.24e-14
CYSTM1	327.18	1.88531	0.557052	3.38444	0.000713236
ADGRE1	272.611	1.87924	0.317031	5.92763	3.07e-09
CCDC114	22.4149	1.87919	0.915511	2.05261	0.0401102
MPZ	503.265	1.87913	0.276998	6.7839	1.17e-11
IFIT3	223.632	1.87863	0.508943	3.69124	0.00022316
PAK1	2352.37	1.87859	0.187914	9.9971	1.57e-23
C16orf54	951.093	1.87649	0.223672	8.38947	4.88e-17
GIMAP2	45.372	1.87644	0.727712	2.57854	0.00992175
ARRDC3	176.394	1.8718	0.426584	4.38789	1.14e-05
COL9A2	217.745	1.86918	0.455548	4.10314	4.08e-05
PSME2	3702.85	1.86801	0.206164	9.06081	1.29e-19
RBM47	262.138	1.86754	0.328955	5.67718	1.37e-08
CYFIP2	1317.04	1.86521	0.203665	9.15825	5.27e-20
AFAP1-AS1	121.595	1.8648	0.612738	3.04339	0.00233925
MTMR11	35.3378	1.85863	0.792109	2.34644	0.0189539
PATL2	99.6815	1.85687	0.47521	3.90748	9.33e-05
PECR	62.1501	1.85682	0.602741	3.08062	0.0020657
MSMO1	437.555	1.85535	0.535736	3.46318	0.000533835
PDLIM5	757.767	1.85191	0.225184	8.22401	1.97e-16
SEMA4B	347.943	1.84645	0.350869	5.26249	1.42e-07
CIDEB	929.751	1.84272	0.314901	5.85173	4.86e-09
STARD5	71.8002	1.8364	0.875975	2.09641	0.036046
MYL5	457.453	1.83457	0.62985	2.91271	0.00358311
CXorf21	113.459	1.83194	0.508474	3.60281	0.000314799
EOGT	138.892	1.83174	0.411015	4.45664	8.33e-06
ELK3	957.699	1.83151	0.228928	8.00039	1.24e-15
IL31RA	102.47	1.8276	0.568799	3.21308	0.00131321
HERC3	1145.27	1.82531	0.436203	4.18455	2.86e-05
FAM49A	1626.48	1.82296	0.208882	8.72723	2.61e-18
CBR3-AS1	32.8799	1.81834	0.791156	2.29833	0.0215428
OGFR	2222.84	1.81693	0.363449	4.99913	5.76e-07
RAB20	614.123	1.81299	0.237286	7.64053	2.16e-14
POLN	69.285	1.8112	0.593928	3.04952	0.00229207
ITM2B	9650.45	1.80735	0.297272	6.07979	1.2e-09
TGM5	735.186	1.80633	0.384595	4.69671	2.64e-06
PIM1	480.262	1.79921	0.332957	5.40374	6.53e-08
ICAM4	189.308	1.79903	0.374752	4.8006	1.58e-06
CDKN2D	867.407	1.7986	0.254424	7.06928	1.56e-12
SGK3	167.409	1.79426	0.563103	3.18639	0.00144061
REC8	107.407	1.79212	0.489901	3.65813	0.000254059
MRVI1	71.3832	1.79008	0.550179	3.25363	0.00113941
CARD16	54.0906	1.78829	0.644309	2.77552	0.00551141
MAP3K3	826.963	1.78718	0.31651	5.64652	1.64e-08
ADPGK-AS1	55.7941	1.787	0.880651	2.02919	0.0424394
ITGAL	485.695	1.78626	0.41836	4.26968	1.96e-05
NATD1	62.6507	1.78385	0.657401	2.71349	0.00665788
PRSS16	37.7581	1.77838	0.75169	2.36585	0.0179889
TRIB1	747.979	1.77836	0.351317	5.06198	4.15e-07
BHLHE40	1122.58	1.77631	0.231166	7.68411	1.54e-14
PSMB10	399.993	1.77284	0.319522	5.54841	2.88e-08
FAM212B	136.128	1.77114	0.401623	4.40995	1.03e-05
PLA2G2C	67.1922	1.76968	0.599179	2.95351	0.00314182
GNPDA2	98.6388	1.7657	0.750534	2.35259	0.018643
ZNF595	299.914	1.76494	0.323759	5.45141	5e-08
ELOA-AS1	99.2089	1.76456	0.877826	2.01015	0.0444157
ISYNA1	93.751	1.76194	0.758822	2.32195	0.0202359
CXXC5	2003.3	1.75628	0.274736	6.3926	1.63e-10
CASP7	775.546	1.75562	0.254233	6.90554	5e-12
CREG1	3080.39	1.7508	0.279237	6.26994	3.61e-10
CX3CR1	115.439	1.74909	0.508649	3.4387	0.000584504
PSD	104.172	1.74735	0.801425	2.18031	0.0292345
DTX3L	900.524	1.74408	0.215533	8.09196	5.87e-16
SP110	638.787	1.73959	0.255716	6.80281	1.03e-11
CTSZ	3008.04	1.73927	0.273841	6.35136	2.13e-10
NR4A2	41.4017	1.73754	0.709538	2.44883	0.0143321
CTSS	1364.5	1.72961	0.277912	6.22361	4.86e-10
MTMR10	150.475	1.72871	0.675004	2.56103	0.0104363
PLEK	8900.35	1.72773	0.167036	10.3435	4.48e-25
JAK2	406.671	1.72454	0.272535	6.32777	2.49e-10
PIK3CG	1333.32	1.72273	0.393301	4.38017	1.19e-05
TIAM2	99.254	1.72154	0.551904	3.11927	0.00181302
PITPNM2	748.754	1.71896	0.339304	5.06613	4.06e-07
SBF2-AS1	94.605	1.71824	0.660492	2.60146	0.00928286
TMEM53	200.658	1.71551	0.737376	2.3265	0.0199918
CD19	70.0291	1.71398	0.611367	2.80352	0.00505487
WDR83	466.729	1.70792	0.682269	2.50329	0.0123044
PDZD7	102.072	1.70638	0.4704	3.62751	0.000286172
ST20	140.664	1.70613	0.55881	3.05314	0.00226458
SLC25A20	601.223	1.69889	0.296825	5.72356	1.04e-08
EPN2	64.9939	1.69685	0.636674	2.66518	0.00769469
SH3BGRL3	3178.15	1.69657	0.229692	7.38629	1.51e-13
ERBB2	117.033	1.69531	0.725376	2.33714	0.0194318
SLC12A6	1410.68	1.68963	0.267326	6.32051	2.61e-10
SIGLEC7	48.7482	1.68899	0.695052	2.43003	0.0150977
TSPAN14	3151.19	1.68888	0.258458	6.53445	6.38e-11
CYTIP	75.3813	1.6877	0.709667	2.37816	0.0173991
CCNG2	236.574	1.68744	0.496856	3.39624	0.000683189
LOXL3	310.474	1.68682	0.565121	2.98489	0.00283681
GPC2	34.4184	1.68655	0.74128	2.27519	0.0228945
ZBTB47	205.014	1.68628	0.440645	3.82686	0.000129789
HNRNPLL	2714.74	1.68625	0.221283	7.62033	2.53e-14
HACD4	210.098	1.68578	0.398728	4.22789	2.36e-05
SMPD1	158.636	1.68552	0.496848	3.39242	0.000692771
CXCR4	1463.57	1.6831	0.287612	5.85197	4.86e-09
YWHAE	937.85	1.68081	0.280976	5.98206	2.2e-09
MAFF	55.3351	1.67724	0.677605	2.47525	0.0133144
IL18BP	527.783	1.67263	0.623806	2.68133	0.00733294
SIGLEC12	223.222	1.67078	0.388941	4.29571	1.74e-05
ACBD4	137.442	1.66906	0.523307	3.18944	0.00142549
KREMEN2	48.2449	1.66703	0.648093	2.5722	0.0101053
MAPKAPK2	4377.09	1.66389	0.186374	8.92772	4.35e-19
DPEP2	28.3493	1.66008	0.843198	1.96879	0.0489777
IVNS1ABP	4335.7	1.65804	0.19696	8.41814	3.83e-17
SERPINA1	119.474	1.65797	0.621377	2.66822	0.00762547
PILRA	239.394	1.65796	0.336992	4.91988	8.66e-07
IRF9	34.9314	1.65727	0.763265	2.1713	0.0299089
SNN	673.92	1.65275	0.293241	5.63614	1.74e-08
APLP2	20822	1.65152	0.17978	9.18634	4.06e-20
EAF2	306.172	1.64605	0.32237	5.1061	3.29e-07
NMRK1	42.5949	1.6431	0.704805	2.33128	0.0197386
PAFAH2	180.582	1.64274	0.362024	4.53766	5.69e-06
CAST	275.148	1.64261	0.355345	4.62258	3.79e-06
PMFBP1	120.621	1.63635	0.738813	2.21484	0.026771
PLB1	358.219	1.63489	0.350967	4.65823	3.19e-06
OLMALINC	331.961	1.63415	0.692759	2.3589	0.0183292
CFAP58	51.6576	1.63166	0.659733	2.47322	0.0133902
RAB31	736.177	1.63071	0.284504	5.73176	9.94e-09
DNASE1L1	239.336	1.6294	0.364437	4.471	7.79e-06
KRCC1	395.598	1.62713	0.359826	4.52199	6.13e-06
MAP3K9	184.225	1.62356	0.390245	4.16036	3.18e-05
PLK3	186.268	1.62191	0.394955	4.10657	4.02e-05
SNCG	65.9516	1.61937	0.669688	2.4181	0.0156018
SH3RF3	488.528	1.61888	0.294914	5.48932	4.03e-08
FTL	58314.9	1.61759	0.173299	9.3341	1.02e-20
NEB	33.9288	1.61496	0.784848	2.05768	0.0396213
PKN1	2413.87	1.6126	0.233251	6.91359	4.73e-12
ADAM11	111.052	1.60589	0.655677	2.44921	0.0143171
THAP3	483.155	1.60428	0.648866	2.47243	0.0134196
BTN3A1	399.881	1.60053	0.338027	4.73492	2.19e-06
DUSP6	3345.52	1.60046	0.285754	5.60081	2.13e-08
EFNA4	65.8349	1.59956	0.549296	2.91202	0.003591
2019-09-01	76.8179	1.59719	0.510354	3.12958	0.00175059
IL15RA	266.208	1.58799	0.321545	4.93861	7.87e-07
ZNF385A	1084.97	1.58756	0.211904	7.49188	6.79e-14
CCNDBP1	1392.13	1.58395	0.239478	6.61417	3.74e-11
BTN3A3	375.474	1.58105	0.309654	5.10584	3.29e-07
C1orf162	559.189	1.57738	0.268439	5.87613	4.2e-09
BCL9L	609.133	1.57682	0.246891	6.38672	1.69e-10
PTAFR	1193.89	1.5756	0.200865	7.8441	4.36e-15
ST20-AS1	120.837	1.57489	0.733421	2.14731	0.0317682
PGPEP1	760.94	1.5724	0.288918	5.44238	5.26e-08
CD244	260.162	1.57026	0.325137	4.82954	1.37e-06
STX12	644.89	1.56908	0.293965	5.33765	9.42e-08
ZEB1-AS1	46.0905	1.56647	0.744146	2.10506	0.035286
ITGB2	5287.28	1.56596	0.204426	7.66027	1.86e-14
SCARF2	60.3264	1.56419	0.645134	2.4246	0.0153254
A1BG-AS1	70.3198	1.55777	0.653947	2.3821	0.0172143
FAM122C	160.658	1.55159	0.473371	3.27775	0.00104637
PLEKHO2	1146.02	1.54933	0.210501	7.3602	1.84e-13
SLC8B1	2804.79	1.54695	0.277473	5.57515	2.47e-08
NOXA1	38.3967	1.54627	0.699823	2.20951	0.027139
VPS9D1	140.594	1.54367	0.486843	3.17077	0.00152037
TNFAIP8L2	276.4	1.54004	0.326693	4.71402	2.43e-06
PIK3R3	505.365	1.5393	0.276744	5.5622	2.66e-08
AKTIP	338.328	1.53834	0.663721	2.31775	0.020463
WARS	4595.29	1.53828	0.170696	9.01178	2.03e-19
VIT	197.258	1.53292	0.383935	3.99265	6.53e-05
WSB2	565.053	1.5316	0.279307	5.48355	4.17e-08
HTRA3	1143.66	1.52974	0.290414	5.26745	1.38e-07
TIRAP	156.73	1.52322	0.381731	3.99029	6.6e-05
COL9A3	117.636	1.52224	0.433485	3.51163	0.00044536
PTPRC	3286.93	1.51908	0.203869	7.45127	9.24e-14
UBA7	403.841	1.51864	0.363911	4.1731	3e-05
APOBEC3G	66.8136	1.51668	0.552079	2.74721	0.00601042
COX20	1082.26	1.51654	0.449434	3.37434	0.000739927
TSC22D3	612.391	1.5142	0.345506	4.38255	1.17e-05
KLRG1	77.5953	1.513	0.590337	2.56294	0.0103791
ELF4	3825.81	1.51274	0.275472	5.49145	3.99e-08
TMEM2	128.163	1.51017	0.460893	3.27662	0.00105056
RAB11B-AS1	224.5	1.50812	0.535217	2.81777	0.00483583
SYNPO2	692.744	1.50636	0.44129	3.41353	0.000641264
DPY19L3	1265.14	1.50292	0.204069	7.36476	1.77e-13
ANKRD22	294.961	1.49876	0.376348	3.98239	6.82e-05
MR1	856.845	1.49392	0.226604	6.59267	4.32e-11
PITPNC1	258.339	1.4931	0.325295	4.58998	4.43e-06
PCED1B-AS1	1500.09	1.4882	0.28412	5.23792	1.62e-07
FYTTD1	1339.56	1.48778	0.246461	6.03657	1.57e-09
BISPR	108.229	1.48768	0.459804	3.23547	0.00121443
SLC29A3	233.154	1.48665	0.377731	3.93573	8.29e-05
SH3BP1	1323.87	1.48624	0.247404	6.00735	1.89e-09
DNAJC4	295.781	1.48536	0.332006	4.4739	7.68e-06
WAS	2581.49	1.485	0.209506	7.08808	1.36e-12
G6PD	3443.92	1.48388	0.240149	6.179	6.45e-10
CD93	5199.09	1.48271	0.222903	6.65183	2.89e-11
FAM49B	3324.62	1.48209	0.271724	5.4544	4.91e-08
IRF2	478.646	1.48193	0.331351	4.4724	7.73e-06
TSPO	1321.13	1.47525	0.342122	4.31207	1.62e-05
TUBA4A	1840.95	1.4745	0.267713	5.50775	3.63e-08
CCDC186	591.219	1.47318	0.295311	4.98857	6.08e-07
MOB3C	83.8947	1.4727	0.504654	2.91824	0.00352015
STK38L	3822.45	1.47161	0.193118	7.6203	2.53e-14
LINC00847	103.943	1.47156	0.588134	2.50208	0.0123466
ATP2A1	373.199	1.47051	0.32866	4.47426	7.67e-06
WSB1	4753.4	1.47023	0.183425	8.01542	1.1e-15
SELPLG	1163.06	1.46757	0.326417	4.49599	6.92e-06
SIGIRR	192.147	1.46741	0.526293	2.7882	0.00530026
GMDS-AS1	53.1592	1.46524	0.652865	2.24433	0.0248113
PARP10	403.891	1.46423	0.301955	4.84915	1.24e-06
RAC2	2836.04	1.4633	0.202233	7.23571	4.63e-13
KIF3C	141.688	1.46043	0.575342	2.53837	0.0111371
C19orf54	404.297	1.45955	0.622875	2.34325	0.0191168
IFNGR1	1385.15	1.45853	0.231519	6.29984	2.98e-10
PKM	44918.7	1.45826	0.237473	6.14074	8.21e-10
PARP9	480.511	1.45594	0.278699	5.22408	1.75e-07
GCA	214.936	1.45579	0.539575	2.69803	0.00697513
RASSF7	74.1869	1.4545	0.60916	2.38771	0.0169538
TMEM154	832.543	1.45438	0.315547	4.60908	4.04e-06
PCYOX1L	660.584	1.45437	0.313477	4.63948	3.49e-06
CEP128	434.615	1.45376	0.32145	4.5225	6.11e-06
PHYKPL	1521.63	1.4536	0.501674	2.8975	0.00376144
TCIRG1	5027.37	1.45344	0.244159	5.95286	2.64e-09
NBPF10	71.3005	1.45301	0.570889	2.54516	0.0109226
CORO1B	685.92	1.45187	0.268255	5.41228	6.22e-08
SCRN1	35.5206	1.45159	0.739646	1.96254	0.0496996
PTEN	3111.73	1.45062	0.283704	5.11315	3.17e-07
C7orf43	657.341	1.45039	0.298199	4.86385	1.15e-06
PTOV1-AS2	255.172	1.44787	0.415906	3.48123	0.000499111
RMND5B	1022.4	1.44717	0.41362	3.49879	0.000467369
KRTCAP2	237.265	1.44685	0.320111	4.51982	6.19e-06
ACSL5	2661.59	1.44681	0.201234	7.18967	6.49e-13
BRICD5	89.7682	1.44569	0.633461	2.28221	0.0224767
C1orf74	354.611	1.4443	0.721681	2.0013	0.0453603
OSTF1	551.976	1.44418	0.254266	5.6798	1.35e-08
ACPP	230.311	1.44374	0.359196	4.01936	5.84e-05
EVI2B	1198.03	1.44271	0.277986	5.18988	2.1e-07
C1RL-AS1	179.26	1.44222	0.653038	2.20847	0.0272114
GM2A	1089.71	1.43958	0.259594	5.54552	2.93e-08
ABCA7	180.469	1.43953	0.493599	2.91639	0.00354108
LTB4R	1192.27	1.43868	0.210728	6.82721	8.66e-12
CDC14A	442.265	1.43294	0.336342	4.26036	2.04e-05
SLC48A1	1191.84	1.43009	0.218922	6.53244	6.47e-11
PIGF	509.873	1.42926	0.652609	2.19008	0.0285187
STARD4	621.747	1.42824	0.443785	3.21832	0.00128944
MACC1	613.625	1.42489	0.235142	6.05972	1.36e-09
RHOQ	1431.77	1.42399	0.350244	4.06571	4.79e-05
NUDT17	73.1192	1.42334	0.628727	2.26384	0.0235837
EHD1	3041.53	1.42258	0.19147	7.42978	1.09e-13
PRR13	2343.57	1.4225	0.393892	3.6114	0.000304549
DEF8	1591.25	1.4185	0.222076	6.38746	1.69e-10
ARHGAP30	2633.99	1.41788	0.25569	5.54532	2.93e-08
PROS1	76.103	1.4174	0.514308	2.75595	0.00585228
TBXAS1	1266.94	1.41688	0.210821	6.72078	1.81e-11
CYTH1	606.375	1.416	0.290188	4.87959	1.06e-06
CREB3L2	4043.83	1.40828	0.218868	6.43436	1.24e-10
TLE4	613.768	1.40314	0.252865	5.54899	2.87e-08
LYN	2111.65	1.4021	0.201782	6.94856	3.69e-12
CARD6	388.648	1.40101	0.283166	4.94766	7.51e-07
RBM7	716.577	1.39281	0.347767	4.005	6.2e-05
ALDH3B1	427.956	1.39172	0.305163	4.56057	5.1e-06
TOP1MT	1720.76	1.39168	0.218534	6.36824	1.91e-10
DDIT3	327	1.38783	0.327961	4.2317	2.32e-05
NUDT18	135.261	1.38604	0.407378	3.40235	0.00066808
TMC6	2762.85	1.38599	0.240167	5.77093	7.88e-09
MDK	115.892	1.38016	0.425024	3.24725	0.00116528
CREBRF	75.7817	1.37618	0.523259	2.63002	0.00853793
CSRNP1	209.858	1.37604	0.383651	3.5867	0.000334893
DONSON	875.443	1.37405	0.632324	2.17302	0.0297787
FCER1G	612.608	1.37175	0.288448	4.75564	1.98e-06
SPI1	4715.24	1.36911	0.308103	4.44369	8.84e-06
RSRP1	2233.67	1.36591	0.254409	5.36896	7.92e-08
CDK18	162.46	1.36343	0.41308	3.30065	0.000964614
ARAP3	981.716	1.36331	0.30204	4.51366	6.37e-06
ITPR2	4441.23	1.36244	0.35594	3.82773	0.000129333
ARL8A	920.125	1.36228	0.227338	5.99232	2.07e-09
MYRF	100.774	1.3601	0.467246	2.9109	0.00360393
RHOBTB3	1283.23	1.35732	0.20305	6.68466	2.31e-11
RAB11FIP1	1944.4	1.35396	0.291023	4.65241	3.28e-06
PTPRJ	1894.73	1.35308	0.29665	4.56119	5.09e-06
AGTRAP	837.626	1.35187	0.25949	5.20972	1.89e-07
SAMSN1	1236.72	1.35015	0.284097	4.75243	2.01e-06
ZNF44	127.175	1.34871	0.437335	3.08394	0.00204281
ITFG2	1078.47	1.34854	0.539939	2.49757	0.0125046
ZNF165	58.8223	1.34537	0.596679	2.25477	0.024148
CD1D	87.8081	1.34424	0.54784	2.4537	0.0141395
DCHS1	71.4214	1.3426	0.579722	2.31593	0.0205622
LRP10	1885.9	1.34231	0.258503	5.19262	2.07e-07
BST2	2488.03	1.34172	0.227573	5.89576	3.73e-09
FAM111A	1281.8	1.34114	0.233458	5.74466	9.21e-09
CD36	297.679	1.34101	0.507041	2.64477	0.00817462
TRIM60P18	64.1314	1.34032	0.627873	2.13469	0.032786
TRAF3IP3	1173.14	1.34027	0.224382	5.97314	2.33e-09
PPP1R3B	270.633	1.34003	0.307868	4.35262	1.35e-05
MYD88	891.54	1.33888	0.239728	5.585	2.34e-08
RELL2	196.835	1.33866	0.362595	3.6919	0.000222589
DNAJB4	247.29	1.33811	0.494369	2.70669	0.00679567
SELENOW	1536.21	1.33734	0.232327	5.75628	8.6e-09
TMEM120A	294.475	1.33727	0.358144	3.73389	0.000188544
ADGRE4P	91.8447	1.33691	0.508696	2.62811	0.00858611
ITPRIP	1183.31	1.33664	0.28641	4.66688	3.06e-06
PFKFB3	1174.13	1.33446	0.254308	5.24742	1.54e-07
WIPF1	4952.99	1.33109	0.188622	7.05691	1.7e-12
IL10RB	610.764	1.33103	0.279522	4.76182	1.92e-06
B4GALT5	6350.93	1.33069	0.222713	5.97491	2.3e-09
CMIP	2061.06	1.32965	0.292249	4.54971	5.37e-06
HIVEP2	410.563	1.32914	0.469759	2.82941	0.00466341
MYO1F	11704.9	1.32708	0.330176	4.0193	5.84e-05
LBR	9311.95	1.32704	0.245549	5.40437	6.5e-08
ORMDL2	500.214	1.32694	0.458333	2.89514	0.00378994
KDM6B	646.124	1.32604	0.389168	3.40736	0.00065595
PRF1	680.669	1.32575	0.233101	5.68745	1.29e-08
SUSD6	757.142	1.32338	0.250438	5.28426	1.26e-07
TTLL4	1513.72	1.32195	0.288248	4.58617	4.51e-06
CMTM6	3604.76	1.3218	0.276856	4.77431	1.8e-06
UBE2W	482.74	1.3207	0.470253	2.80848	0.00497761
GPR84	152.364	1.31908	0.52207	2.52663	0.0115163
EGR1	67.665	1.31769	0.663761	1.98518	0.0471241
BRI3	392.207	1.31504	0.369691	3.55714	0.000374921
BEGAIN	65.9991	1.3123	0.599189	2.19012	0.0285153
NBPF14	447.897	1.31214	0.299063	4.3875	1.15e-05
GLTP	575.839	1.31207	0.247528	5.30071	1.15e-07
NAMPT	2160.22	1.31091	0.253943	5.1622	2.44e-07
FKRP	1204.94	1.30854	0.579357	2.2586	0.0239083
SAT1	5401.06	1.30795	0.286618	4.5634	5.03e-06
ELOVL5	2617.66	1.30701	0.235058	5.56035	2.69e-08
DSTNP2	56.5575	1.30175	0.590118	2.20592	0.0273899
PSME1	3173.82	1.29986	0.235385	5.52225	3.35e-08
SHOX2	53.9988	1.29948	0.635524	2.04474	0.0408809
ACOT13	626.37	1.29504	0.381311	3.39629	0.000683055
ARSA	187.767	1.2934	0.348252	3.71397	0.000204034
CR1	548.63	1.29324	0.476075	2.71647	0.00659832
SLC6A6	3104.52	1.29138	0.289122	4.46655	7.95e-06
GSTO1	3065.12	1.28988	0.258316	4.99341	5.93e-07
NMI	2273.41	1.28915	0.222957	5.78206	7.38e-09
CASP9	297.814	1.28906	0.33805	3.81323	0.000137161
PINK1	353.052	1.28875	0.339872	3.79187	0.000149518
SPAG1	111.03	1.28847	0.478464	2.69293	0.00708265
TBC1D10C	813.913	1.28807	0.2316	5.56163	2.67e-08
PHF11	454.241	1.28657	0.296386	4.34086	1.42e-05
NAGK	668.242	1.28544	0.268777	4.78255	1.73e-06
FERMT3	5846.05	1.28437	0.249416	5.14951	2.61e-07
RINL	284.406	1.27768	0.386133	3.30891	0.000936607
ELL2	739.091	1.27751	0.271055	4.71309	2.44e-06
F11R	545.699	1.2766	0.354249	3.60368	0.000313749
BAZ2B	262.871	1.27578	0.334611	3.81273	0.000137441
CARD19	362.614	1.27448	0.275311	4.62924	3.67e-06
LPAR2	261.185	1.27171	0.356506	3.56716	0.000360874
B2M	11577.2	1.27047	0.363848	3.49177	0.000479837
FICD	154.313	1.27002	0.558156	2.27539	0.0228826
ZNF235	84.8099	1.26761	0.605621	2.09307	0.036343
NDRG1	580.684	1.26705	0.482096	2.62821	0.00858344
HIP1R	848.993	1.26522	0.383208	3.30165	0.000961183
SDHD	1753.07	1.26266	0.303803	4.1562	3.24e-05
RHBDD2	830.667	1.25838	0.263096	4.78297	1.73e-06
SNTB1	1106.83	1.2577	0.231323	5.43698	5.42e-08
SH3BGRL	2562.1	1.25743	0.283284	4.43877	9.05e-06
SPSB2	99.2371	1.25699	0.516712	2.43266	0.0149882
MTURN	171.988	1.25612	0.362732	3.46293	0.000534321
AKAP13	1588.93	1.25568	0.391453	3.20774	0.00133782
SUOX	227.164	1.25453	0.400268	3.13422	0.00172309
SIK1	175.728	1.25156	0.518174	2.41533	0.0157209
MXD1	576.103	1.25093	0.250186	4.99998	5.73e-07
HIGD1A	963.844	1.2484	0.489247	2.55169	0.0107203
NKD1	261.118	1.24561	0.510674	2.43914	0.0147221
PLAG1	162.059	1.24111	0.374751	3.31184	0.000926854
PAX3	361.243	1.24016	0.275344	4.50403	6.67e-06
SMIM14	117.101	1.23954	0.43479	2.85089	0.00435968
SPPL2A	1137.61	1.23892	0.335196	3.6961	0.000218938
NAMPTP1	234.734	1.23836	0.40513	3.05671	0.00223782
C3orf38	396.782	1.23798	0.278122	4.45121	8.54e-06
MIDN	946.333	1.23786	0.25195	4.91313	8.96e-07
PECAM1	1095.67	1.23231	0.276424	4.45803	8.27e-06
WASH2P	244.938	1.23171	0.347001	3.5496	0.000385818
PRICKLE3	438.8	1.23147	0.257518	4.78207	1.73e-06
SEMA4D	1504.41	1.22387	0.332931	3.67606	0.000236865
SPRY2	975.713	1.22232	0.271425	4.50336	6.69e-06
PLAU	696.144	1.2219	0.232253	5.26106	1.43e-07
TRAF3IP2	289.62	1.22161	0.305475	3.99906	6.36e-05
BAK1	1589.56	1.22072	0.207065	5.89534	3.74e-09
DNAJC3-AS1	127.102	1.21959	0.442049	2.75895	0.0057988
GBP2	249.623	1.21854	0.330116	3.69124	0.000223166
C1GALT1C1	472.592	1.2181	0.338662	3.59681	0.000322149
HBP1	361.654	1.21769	0.490123	2.48445	0.012975
NCEH1	545.791	1.21494	0.268341	4.52761	5.97e-06
HOXC6	78.295	1.21373	0.531358	2.2842	0.0223599
TOB1	429.259	1.21331	0.398621	3.04377	0.00233632
TRIM14	3066.34	1.21279	0.258012	4.70051	2.6e-06
CYB5R4	928.821	1.21247	0.276687	4.3821	1.18e-05
PYROXD1	1031.64	1.20751	0.57827	2.08815	0.0367842
CAMTA2	577.933	1.20594	0.274437	4.39425	1.11e-05
TOR1B	568.819	1.20572	0.317306	3.79985	0.000144785
SOS1-IT1	65.6849	1.20461	0.596199	2.02049	0.0433328
ABCD1	625.33	1.20137	0.366945	3.27397	0.00106047
UNC119	511.23	1.20088	0.276924	4.33649	1.45e-05
NPC1	564.188	1.20073	0.310956	3.86141	0.000112735
PGAM1	15150.8	1.19936	0.248524	4.82592	1.39e-06
PDE1B	950.456	1.19533	0.234963	5.08732	3.63e-07
CLSTN3	581.983	1.19376	0.317261	3.76271	0.000168081
SAMD9	809.069	1.19323	0.227654	5.2414	1.59e-07
OCEL1	98.9665	1.19083	0.457735	2.60157	0.00927993
PPM1M	64.9523	1.1901	0.58526	2.03346	0.0420064
USF1	1134.49	1.18867	0.217345	5.46904	4.52e-08
MYOF	214.506	1.18292	0.4897	2.41561	0.015709
PCMTD1	391.796	1.17983	0.317238	3.71907	0.000199958
BBIP1	474.119	1.17961	0.485623	2.42906	0.0151378
PYCARD	767.565	1.17688	0.242919	4.84476	1.27e-06
SLC25A40	1329	1.17645	0.250606	4.69444	2.67e-06
SASH3	2249.48	1.17581	0.279134	4.21236	2.53e-05
GMIP	1714.31	1.17255	0.257302	4.55711	5.19e-06
ZNF652	426.146	1.17156	0.329061	3.56033	0.000370394
ZFP36	133.728	1.17054	0.443869	2.63712	0.00836138
TRIM21	407.504	1.17006	0.277253	4.22021	2.44e-05
PTK2B	3216.72	1.16929	0.327642	3.56879	0.000358633
LMBRD1	476.989	1.16505	0.346947	3.358	0.000785078
ERAP1	1076.87	1.16498	0.218172	5.33971	9.31e-08
MBD6	1212.99	1.16455	0.264785	4.39808	1.09e-05
TGFB1	1811.91	1.16317	0.310969	3.74048	0.000183668
LRMP	2913.14	1.16317	0.205896	5.64931	1.61e-08
FTX	804.829	1.16314	0.481999	2.41316	0.0158149
HOTTIP	197.72	1.16072	0.344229	3.37194	0.000746403
ECHDC2	184.721	1.16054	0.454117	2.5556	0.0106006
DENND1C	984.961	1.15642	0.249535	4.63431	3.58e-06
MOV10	977.159	1.1527	0.223969	5.14666	2.65e-07
IL6R	2106.15	1.15111	0.280494	4.10385	4.06e-05
BTG1	994.14	1.15073	0.426179	2.70011	0.00693176
ACOX1	750.57	1.15042	0.327217	3.51578	0.000438465
ATG7	727.729	1.14506	0.428709	2.67095	0.0075638
NPC2	436.622	1.14339	0.362871	3.15096	0.00162733
TLR6	133.393	1.14266	0.534479	2.13789	0.0325257
RIT1	363.335	1.14254	0.35229	3.24318	0.00118204
SIPA1	3124.04	1.1424	0.270645	4.22104	2.43e-05
CYBA	4900.82	1.14127	0.240518	4.74503	2.08e-06
AP1G2	1622.31	1.13981	0.306642	3.71708	0.000201536
TMPRSS4	95.5418	1.13809	0.474263	2.3997	0.0164085
MLKL	730.726	1.1378	0.271306	4.19378	2.74e-05
ARL11	498.983	1.13571	0.256818	4.42226	9.77e-06
TMSB10	5217.06	1.12998	0.207124	5.45555	4.88e-08
S100B	202.012	1.12927	0.356223	3.17011	0.00152379
LPCAT2	2950.88	1.12911	0.254754	4.43214	9.33e-06
GLA	1946.56	1.12598	0.241816	4.65634	3.22e-06
LITAF	3306.41	1.12595	0.227919	4.94015	7.81e-07
RAD9A	1003.95	1.12511	0.479723	2.34532	0.0190106
ARAP1	3156.67	1.12485	0.279422	4.02563	5.68e-05
LIPA	1342.6	1.12328	0.299926	3.7452	0.000180247
SIRT5	449.785	1.12206	0.29496	3.80412	0.000142308
SKIL	783.894	1.12188	0.535135	2.09645	0.0360423
PSAP	11796.8	1.12179	0.170001	6.59875	4.15e-11
CRLF3	801.713	1.12088	0.313902	3.57081	0.000355886
MCL1	4145.65	1.12057	0.188794	5.93543	2.93e-09
CASP10	352.024	1.11684	0.337766	3.30655	0.000944522
KRT8	76.9613	1.1168	0.526086	2.12285	0.0337667
AHR	177.752	1.1152	0.481193	2.31757	0.0204729
HRH2	173.962	1.1129	0.402129	2.76752	0.00564839
XRRA1	403.397	1.11246	0.547916	2.03035	0.0423211
ZNF780A	205.118	1.1111	0.397319	2.79649	0.00516606
SH3BP2	4331.7	1.10639	0.277281	3.99016	6.6e-05
EPB41L2	2641.45	1.1059	0.216122	5.11702	3.1e-07
IL16	501.072	1.10567	0.362151	3.05306	0.0022652
C4orf33	210.499	1.1048	0.383853	2.87819	0.0039996
TMEM57	902.228	1.10469	0.220761	5.004	5.62e-07
RELT	1721.02	1.10467	0.281515	3.92403	8.71e-05
ZBTB34	582.622	1.10148	0.261732	4.20844	2.57e-05
PLEKHA2	1734.63	1.1005	0.221885	4.95979	7.06e-07
SLC29A1	4360.71	1.09802	0.19193	5.72095	1.06e-08
ZRSR2	339.657	1.09686	0.293892	3.73218	0.000189833
GLIPR1	547.556	1.09641	0.54456	2.01338	0.0440747
ARPC5	3881.45	1.09604	0.271934	4.03055	5.56e-05
UBE2D1	862.139	1.09534	0.394064	2.77959	0.00544282
PBDC1	195.272	1.09517	0.3548	3.08671	0.00202384
RAD23A	3320.6	1.0942	0.178553	6.12818	8.89e-10
TPP1	3153.8	1.09237	0.190397	5.73734	9.62e-09
CAPZA2	1513.56	1.08616	0.348068	3.12054	0.00180521
HCG11	153.729	1.08535	0.442411	2.45327	0.0141564
IDH1	1792.75	1.08516	0.334298	3.24608	0.00117006
PDE4B	389.858	1.08466	0.407027	2.66484	0.00770244
LGALS3BP	2973.71	1.08462	0.203501	5.32981	9.83e-08
LIMD2	2859.56	1.08421	0.207952	5.21376	1.85e-07
NFKBID	197.453	1.08088	0.435217	2.48355	0.0130081
SP100	952.845	1.08015	0.253382	4.26293	2.02e-05
METTL7A	532.188	1.07991	0.366976	2.94272	0.00325346
EFHD2	4945.64	1.07657	0.243691	4.41776	9.97e-06
ZNF740	1231.15	1.07489	0.295026	3.64336	0.000269102
APOBR	1911.63	1.07239	0.362801	2.95587	0.00311792
DNAJC17	498.489	1.06446	0.464912	2.2896	0.0220443
GRIN2D	1564.78	1.06376	0.33403	3.18462	0.00144946
SQSTM1	3242.27	1.05998	0.19024	5.57182	2.52e-08
PIK3CD	4163.98	1.05964	0.258091	4.10568	4.03e-05
NEK7	638.739	1.05959	0.378691	2.79804	0.00514131
TTI2	436.63	1.05903	0.523683	2.02228	0.0431473
HOMEZ	264.935	1.05887	0.401448	2.63762	0.00834891
CD27-AS1	82.299	1.05867	0.525105	2.0161	0.0437891
CCDC189	477.271	1.05845	0.325583	3.25094	0.00115022
ABI3	173.399	1.05553	0.401966	2.62592	0.00864145
CMC1	559.406	1.05444	0.509522	2.06947	0.0385018
BTN3A2	1156.38	1.05406	0.255734	4.12169	3.76e-05
OGFRL1	1143.62	1.05316	0.293604	3.58701	0.000334486
ATG2A	1010.49	1.05289	0.321143	3.27857	0.00104336
OSTM1	581.706	1.05228	0.395242	2.66238	0.00775908
MAPRE2	1040.92	1.0514	0.213655	4.92104	8.61e-07
RCBTB2	569.838	1.05098	0.289201	3.63407	0.000278988
SLC22A5	105.362	1.04983	0.507831	2.06727	0.0387083
ATP10D	141.753	1.04693	0.460469	2.27361	0.0229892
RRBP1	3766.61	1.0448	0.348639	2.9968	0.00272831
RASGRP4	124.931	1.04408	0.410386	2.54414	0.0109549
PICALM	4175.93	1.04183	0.181723	5.73306	9.86e-09
AMZ2P1	202.862	1.04164	0.368154	2.82937	0.00466403
FKBP14	399.517	1.04118	0.27877	3.73492	0.000187775
KAT2B	340.463	1.03975	0.339267	3.0647	0.00217891
LIMK1	1759.1	1.03947	0.253449	4.1013	4.11e-05
HSD17B11	956.142	1.03788	0.351281	2.95457	0.00313109
TANK	841.204	1.03766	0.242984	4.27048	1.95e-05
DNAJB1	2075.69	1.03657	0.235625	4.39926	1.09e-05
TDRD7	276.867	1.03608	0.363078	2.8536	0.00432266
ADIPOR2	4317.78	1.03401	0.185283	5.58072	2.4e-08
TMBIM4	139.406	1.03358	0.475123	2.1754	0.0295999
CYLD	778.344	1.03039	0.225466	4.57003	4.88e-06
PLSCR1	557.607	1.0302	0.272144	3.78551	0.000153396
RAP1A	1969.66	1.03001	0.348982	2.95147	0.00316261
MSANTD4	520.336	1.02925	0.286894	3.58756	0.000333786
SVIL	434.871	1.02752	0.461937	2.22437	0.0261236
SLC9A1	691.473	1.02701	0.301746	3.40355	0.00066516
GPSM2	842.248	1.02354	0.36089	2.83615	0.0045661
LRIF1	594.68	1.01682	0.345756	2.94086	0.00327307
LAMTOR3	650.105	1.01523	0.381671	2.65995	0.00781526
PRKCB	6045.37	1.0142	0.234254	4.3295	1.49e-05
PDLIM2	423.938	1.01402	0.367373	2.7602	0.00577656
SEC24D	1122.83	1.00903	0.309557	3.25958	0.00111576
EML2	195.38	1.00805	0.343244	2.93682	0.00331597
GCH1	153.76	1.00743	0.435691	2.31225	0.0207638
LIN7C	660.391	1.00728	0.413875	2.43377	0.0149425
SIGLEC10	624.074	1.00705	0.322478	3.12284	0.00179118
RNFT1	267.476	1.00641	0.409726	2.4563	0.0140374
STAT6	3637.78	1.006	0.28163	3.57205	0.0003542
FAM98C	80.2482	1.00344	0.503796	1.99176	0.0463979
MSRB2	129.461	1.00176	0.404356	2.47743	0.0132332
HEXIM1	2077.5	0.999235	0.191321	5.22283	1.76e-07
TNFSF13B	238.625	0.999017	0.502083	1.98975	0.0466189
ATG16L2	1498.22	0.998144	0.337963	2.95341	0.00314282
ARHGEF1	2581.19	0.997709	0.259552	3.84396	0.000121063
TCHP	1607.24	0.996018	0.462077	2.15553	0.0311207
PAX6	98.9615	0.995971	0.496338	2.00664	0.0447881
CTSL	377.193	0.99587	0.28279	3.5216	0.000428958
BLOC1S2	1245.35	0.995514	0.349032	2.85221	0.00434162
PBXIP1	404.148	0.995313	0.291513	3.4143	0.000639455
SLC7A6OS	862.933	0.994575	0.332857	2.98799	0.00280815
UBALD2	739.545	0.994378	0.266325	3.7337	0.000188683
FCN1	801.374	0.993375	0.430737	2.30622	0.0210983
FMNL3	276.72	0.992617	0.301296	3.29449	0.000986006
ZNF267	605.516	0.991758	0.263532	3.76333	0.000167665
KIAA1524	1994.53	0.991435	0.220348	4.4994	6.81e-06
FRAT2	1439.06	0.991395	0.218377	4.53984	5.63e-06
PTPN6	3942.53	0.990952	0.272644	3.63461	0.000278406
CTBS	421.51	0.990737	0.375673	2.63723	0.00835853
CAP1	6587.26	0.989976	0.171463	5.7737	7.76e-09
BAG4	919.117	0.988999	0.281393	3.51465	0.000440327
TMEM72	181.846	0.98756	0.41033	2.40675	0.0160953
KLHL22	285.884	0.985519	0.341388	2.8868	0.00389185
RP2	1255.54	0.98312	0.32963	2.98249	0.00285911
CLK1	1625.31	0.981711	0.2501	3.92527	8.66e-05
LCP2	1618.79	0.981422	0.218806	4.48535	7.28e-06
ANKRD44	366.198	0.979853	0.314639	3.11421	0.00184436
CES1	535.828	0.979795	0.369144	2.65423	0.00794885
TRPV2	301.327	0.979362	0.31282	3.13076	0.00174356
WDR44	382.841	0.978674	0.273751	3.57506	0.000350151
ABRACL	1892.3	0.97559	0.383688	2.54267	0.011001
COQ10B	504.891	0.975224	0.388884	2.50775	0.0121503
BORCS6	111.411	0.974502	0.441514	2.20718	0.0273012
RAB3D	482.407	0.974136	0.349403	2.788	0.0053034
LAMTOR4	1399.66	0.973338	0.294515	3.30488	0.000950177
CCDC84	595.36	0.973047	0.479753	2.02822	0.0425376
TAF10	1465.5	0.972251	0.245348	3.96274	7.41e-05
CSF2RB	471.519	0.972156	0.286057	3.39847	0.000677647
WASHC3	267.862	0.9689	0.319711	3.03055	0.00244108
CORO1A	16589.9	0.967472	0.210503	4.59601	4.31e-06
LSM12P1	224.389	0.967255	0.386775	2.50082	0.0123907
SLC16A6	211.147	0.965851	0.346132	2.79041	0.00526408
B4GALT1	1787.03	0.963539	0.209956	4.58925	4.45e-06
RRAGC	177.241	0.958699	0.483247	1.98387	0.0472703
CCPG1	275.765	0.958645	0.402979	2.3789	0.0173645
TIFA	163.292	0.956058	0.459297	2.08157	0.0373821
RNPEPL1	674.993	0.954314	0.248668	3.83771	0.000124189
PRDX5	2803.02	0.954135	0.290158	3.28833	0.00100784
THBS3	142.371	0.953784	0.43869	2.17416	0.029693
STXBP5	1090.07	0.953071	0.209014	4.55985	5.12e-06
RERE	689.948	0.951885	0.319713	2.97731	0.00290787
C18orf54	167.001	0.947747	0.483119	1.96173	0.0497944
ANXA1	1547.27	0.947387	0.236218	4.01065	6.06e-05
VASH1	134.463	0.94606	0.449863	2.10299	0.0354662
MAP1LC3B	1176.26	0.945805	0.288532	3.27798	0.00104551
IDH3A	4224.48	0.944294	0.174197	5.42083	5.93e-08
FAM177A1	200.298	0.943717	0.414128	2.27881	0.0226786
NIT1	361.806	0.943647	0.437183	2.15847	0.0308913
WDR81	184.232	0.942401	0.411744	2.2888	0.0220909
ORAI2	2033.49	0.941622	0.259801	3.62439	0.000289642
SNAP23	1849.89	0.941441	0.26009	3.61967	0.000294975
ROGDI	969.987	0.939234	0.254788	3.68633	0.000227508
SLC9A3R1	2220.34	0.939186	0.267761	3.50755	0.000452249
TWF2	922.431	0.937154	0.2148	4.36291	1.28e-05
CCND1	1221.69	0.936467	0.342602	2.7334	0.00626847
GABARAPL1	334.951	0.933347	0.304039	3.06982	0.00214184
GSKIP	313.4	0.932491	0.432075	2.15817	0.0309148
NQO2	510.17	0.932055	0.360673	2.58421	0.00976032
2019-03-02	212.852	0.931696	0.334236	2.78754	0.00531102
CYTOR	221.153	0.930796	0.369771	2.51722	0.0118284
LRRC57	580.524	0.930649	0.36069	2.58019	0.00987456
NR2C2	1238.42	0.929262	0.360432	2.57819	0.009932
TIMP2	855.541	0.928507	0.316278	2.93573	0.00332761
HCLS1	5641.22	0.926897	0.259446	3.5726	0.000353458
PLAC8	1102.25	0.926404	0.316933	2.92303	0.00346641
CASP8	1761.16	0.923525	0.281918	3.27587	0.00105338
MILR1	182.068	0.922171	0.439975	2.09596	0.0360854
NOL4L	279.28	0.920922	0.323402	2.84761	0.00440487
NFU1	586.617	0.918299	0.245669	3.73796	0.000185522
RNF213	1247.3	0.918037	0.375263	2.44638	0.0144297
MEGF9	344.503	0.916486	0.279599	3.27786	0.00104597
DOCK5	844.423	0.916159	0.324757	2.82106	0.00478649
JOSD2	137.803	0.916078	0.430152	2.12966	0.0331996
GCHFR	399.638	0.914107	0.28744	3.18017	0.0014719
NABP1	582.84	0.910527	0.252507	3.60595	0.000311014
TKFC	529.823	0.909158	0.272179	3.3403	0.000836878
ARPC3	6638.38	0.907498	0.253515	3.57966	0.000344041
SDHB	3032.5	0.906915	0.182451	4.97073	6.67e-07
SLC12A4	270.717	0.904646	0.334628	2.70344	0.00686258
CHMP2A	1390.99	0.902776	0.231238	3.9041	9.46e-05
UPF3A	2722.66	0.900628	0.247179	3.64363	0.00026882
LPIN1	468.091	0.900399	0.309338	2.91073	0.00360585
ACSL4	3672.86	0.900209	0.230471	3.90596	9.39e-05
NIPAL2	235.588	0.900001	0.328847	2.73683	0.00620335
NBEAL2	3481.92	0.897316	0.407157	2.20386	0.0275342
MCOLN1	299.813	0.897076	0.314855	2.84917	0.00438328
IKBKG	279.365	0.895511	0.43981	2.03613	0.0417373
PRKAR1A	3406.51	0.894164	0.29988	2.98174	0.00286612
MSRB1	1593.46	0.89229	0.22308	3.99987	6.34e-05
ZFAND6	1440.53	0.892034	0.293168	3.04274	0.00234434
ALPK1	373.548	0.891531	0.281466	3.16746	0.00153779
NAGA	742.336	0.8914	0.265748	3.35431	0.00079564
ACOT11	176.039	0.890436	0.395259	2.25279	0.0242723
DBNL	3344.65	0.88771	0.190964	4.64856	3.34e-06
SCPEP1	2538.73	0.887074	0.257347	3.447	0.000566846
HMGN2	18300.7	0.886035	0.330128	2.68391	0.00727666
ACTR3	8694.73	0.883103	0.201166	4.38993	1.13e-05
CBL	3073.33	0.882496	0.309886	2.84781	0.00440212
FAR2	2755.38	0.880409	0.225753	3.89988	9.62e-05
MROH1	321.619	0.879911	0.368996	2.38461	0.0170974
MAP3K8	222.998	0.878302	0.431205	2.03686	0.0416645
NBDY	547.36	0.878237	0.299029	2.93697	0.00331438
GMDS	358.035	0.877682	0.274392	3.19865	0.00138075
TRPT1	268.27	0.876618	0.400333	2.18973	0.0285442
ACER3	1250.64	0.875933	0.228712	3.82984	0.000128225
FGD5-AS1	1571.92	0.875833	0.200551	4.36714	1.26e-05
PHKG2	782.307	0.875711	0.405583	2.15914	0.030839
DCK	1200.23	0.874274	0.388928	2.24791	0.0245821
BRD2	212.468	0.874244	0.431526	2.02593	0.0427716
GSTK1	1937.62	0.871465	0.231864	3.75851	0.000170927
NUTM2B-AS1	691.03	0.871365	0.259129	3.36266	0.000771942
EFR3A	775.222	0.871341	0.250466	3.47887	0.000503525
SDC1	427.183	0.869582	0.300644	2.8924	0.0038231
SURF1	552.802	0.869398	0.244425	3.55691	0.000375236
LPXN	1441.95	0.867999	0.215364	4.03038	5.57e-05
P2RY6	305.52	0.86661	0.321753	2.6934	0.00707275
MTFR1L	775.444	0.866301	0.34042	2.5448	0.0109339
ARID3B	931.951	0.86542	0.325931	2.65522	0.00792557
ASB6	689.665	0.865326	0.337236	2.56593	0.0102899
C17orf58	313.393	0.864933	0.354224	2.44177	0.0146155
ATP6V1A	1635.35	0.862619	0.274316	3.14461	0.00166307
PIGB	957.26	0.861984	0.359165	2.39997	0.0163965
PSMA4	8618.03	0.861907	0.267444	3.22276	0.00126962
AZIN1	2609.89	0.858932	0.296869	2.8933	0.00381215
STXBP2	1822.99	0.858797	0.213998	4.01311	5.99e-05
WBP2	1683.98	0.858504	0.228835	3.75163	0.000175688
RNF141	594.399	0.858384	0.343518	2.4988	0.0124615
VAMP8	4488.42	0.857722	0.177897	4.82146	1.43e-06
DNAJC3	1932.78	0.857401	0.245478	3.49278	0.000478027
LPGAT1	1780.86	0.856119	0.219439	3.90139	9.56e-05
NCKAP1L	5493.59	0.855374	0.26634	3.21159	0.00132003
IL1RAP	711.749	0.854791	0.228527	3.74043	0.000183704
SLC7A11	1026.15	0.854353	0.247067	3.45798	0.00054425
BIRC2	744.624	0.853574	0.289291	2.95058	0.00317182
TMEM55A	291.035	0.852781	0.374427	2.27756	0.0227528
MON1B	1827.81	0.850227	0.253871	3.34905	0.000810882
SMARCA2	1140.11	0.848796	0.296466	2.86305	0.00419583
UBE2J1	2593.44	0.84819	0.213575	3.97139	7.15e-05
ZNF75D	339.222	0.847125	0.281761	3.00654	0.00264239
EDEM1	1516.11	0.846063	0.231274	3.65827	0.000253925
AP3S1	1737.63	0.844656	0.324437	2.60345	0.00922901
ITSN1	562.023	0.844176	0.311545	2.70965	0.00673551
SIL1	316.266	0.843838	0.285474	2.95592	0.0031174
ADCY3	379.965	0.843682	0.364561	2.31424	0.0206546
ATP6V0D1	2197.98	0.842066	0.214766	3.92086	8.82e-05
CAPZA1	7073.21	0.8415	0.301628	2.78986	0.0052731
MGST2	338.161	0.83757	0.302273	2.77091	0.00559006
CCDC71L	173.932	0.837117	0.36583	2.28826	0.0221221
NCF4	317.968	0.835899	0.380439	2.1972	0.0280065
NFKBIZ	178.257	0.835094	0.402345	2.07557	0.0379339
TMCO4	531.067	0.834019	0.331552	2.5155	0.0118864
IRAK4	1240.05	0.833283	0.232981	3.57661	0.000348081
ZNF747	211.076	0.831962	0.401828	2.07045	0.0384107
RABGAP1L	368.227	0.831479	0.281326	2.95558	0.00312085
HIST1H2BK	147.871	0.831334	0.41121	2.02168	0.0432098
PIGL	541.42	0.826219	0.420547	1.96463	0.0494569
SIRPB1	906.72	0.826123	0.283029	2.91886	0.00351313
H3F3AP4	1670.04	0.825367	0.340709	2.4225	0.0154142
LAMTOR2	1049.71	0.824457	0.262066	3.14599	0.00165525
FAM135A	343.488	0.824405	0.293291	2.81088	0.00494066
S1PR4	381.035	0.822521	0.301301	2.7299	0.0063354
GSR	1551.28	0.821568	0.213494	3.84821	0.000118985
IFIH1	288.851	0.819511	0.321688	2.54753	0.0108487
STIM2	885.093	0.818899	0.238681	3.43094	0.000601502
ACTR2	15091	0.818517	0.254362	3.21792	0.00129123
FKBP2	776.049	0.817929	0.257779	3.17298	0.0015088
NPTN	2018.43	0.816594	0.291224	2.80401	0.00504718
HPS5	918.426	0.81543	0.226821	3.59504	0.000324342
ARID4B	867.823	0.814364	0.221682	3.67357	0.000239181
STAT2	599.874	0.814282	0.340159	2.39382	0.0166737
TOR2A	532.375	0.811909	0.262773	3.08977	0.00200313
SNX18	507.439	0.810315	0.298632	2.71343	0.00665915
ATG4A	268.451	0.809272	0.335843	2.40967	0.015967
EBP	2107.08	0.80802	0.301483	2.68015	0.00735884
DCLRE1C	319.627	0.80709	0.294202	2.74332	0.00608223
PNPLA8	477.183	0.806119	0.331268	2.43343	0.0149565
MMP25-AS1	349.815	0.805769	0.304465	2.64651	0.00813276
NRBF2	1208.65	0.803371	0.231789	3.46596	0.000528334
INPP5J	166.404	0.80313	0.365383	2.19805	0.0279457
DHRS7B	399.569	0.802772	0.321919	2.49371	0.0126417
ANKS6	628.177	0.801086	0.393698	2.03477	0.041874
MTND2P28	2944.73	0.799914	0.238977	3.34724	0.000816201
RABGGTA	571.211	0.799242	0.26069	3.06588	0.00217033
CARD8-AS1	832.777	0.798242	0.288113	2.77058	0.00559559
ARHGAP18	329.096	0.797071	0.319475	2.49494	0.012598
FAM200A	155.966	0.796636	0.39398	2.02202	0.0431743
NUDT22	680.443	0.793716	0.244507	3.24619	0.00116963
ZNF513	267.012	0.793674	0.355749	2.231	0.0256814
ADGRE5	2272.12	0.792867	0.201534	3.93416	8.35e-05
RAB8B	867.643	0.792431	0.325031	2.43802	0.0147681
ANXA5	1913.97	0.792302	0.231054	3.42908	0.000605632
STYXL1	881.496	0.79164	0.233556	3.38951	0.000700179
ARL6IP5	1172.51	0.790952	0.371291	2.13028	0.0331487
COG5	999.76	0.790697	0.331362	2.38621	0.0170232
IFNAR2	533.522	0.790625	0.246448	3.20808	0.00133625
SLC50A1	752.757	0.790471	0.343177	2.30339	0.021257
FAM72B	480.025	0.79012	0.269572	2.93102	0.00337853
CSNK1D	3011.84	0.789329	0.270392	2.9192	0.00350927
NDUFB5	1712.85	0.788454	0.35205	2.23961	0.0251163
PHTF1	991.797	0.787521	0.213936	3.68111	0.000232222
ZBTB7B	1404.02	0.785642	0.297903	2.63724	0.00835838
CARF	165.214	0.78539	0.399499	1.96594	0.0493058
GTF2IP4	394.764	0.785221	0.285194	2.75329	0.00590004
NSUN5P2	1072.68	0.784826	0.329055	2.38509	0.0170749
PQLC2	248.534	0.784794	0.311261	2.52134	0.011691
ARHGAP45	1899.4	0.784094	0.287731	2.7251	0.00642829
ZNF767P	407.688	0.783476	0.359047	2.1821	0.0291024
SLC38A9	493.058	0.782615	0.34124	2.29344	0.0218225
CPEB4	352.514	0.780536	0.280578	2.78189	0.00540434
ABI1	908.973	0.78042	0.31928	2.44431	0.0145128
TMEM9B	777.936	0.779233	0.387527	2.01079	0.0443481
PRPSAP1	678.763	0.776517	0.29903	2.59679	0.00940995
NUTM2A-AS1	1098.3	0.776448	0.217696	3.56666	0.00036156
PCTP	500.399	0.776059	0.269584	2.87873	0.00399282
FAM107B	2522.84	0.775433	0.211719	3.66256	0.000249705
CALM3	7534.68	0.775107	0.253512	3.05747	0.00223213
ATG12	1234.5	0.774471	0.218672	3.54171	0.000397544
KCTD7	201.539	0.773502	0.383984	2.01441	0.0439661
CD46	3288.69	0.773333	0.255762	3.02364	0.00249755
ANKRD13A	2397.3	0.771975	0.206992	3.72949	0.000191869
UFC1	1710.57	0.769995	0.188827	4.07778	4.55e-05
CTBP2	1561.68	0.769617	0.276405	2.78438	0.00536304
PPCS	704.468	0.766349	0.268382	2.85544	0.00429779
FIG4	242.642	0.765562	0.337599	2.26767	0.0233493
CORO2A	1054.21	0.764091	0.287917	2.65386	0.0079577
GAS7	1603.28	0.76374	0.311669	2.45049	0.0142663
DZIP3	321.985	0.762527	0.378151	2.01646	0.0437515
SREBF1	2551.78	0.762468	0.327168	2.33051	0.0197792
C17orf62	1163.28	0.762022	0.245685	3.10162	0.00192465
CENPP	707.685	0.76153	0.288943	2.63557	0.00839966
SLC25A30	853.123	0.760511	0.24428	3.11328	0.00185021
DACH1	2064.65	0.760194	0.260435	2.91893	0.0035123
DNTTIP1	1323.63	0.759486	0.225428	3.36908	0.000754191
ESRRA	2121.77	0.759434	0.224107	3.38871	0.000702224
GYG1	1230.73	0.758223	0.315596	2.40251	0.016283
ATP6V1G1	1787.86	0.758201	0.325686	2.32801	0.0199116
ZNF394	588.891	0.756718	0.243567	3.10681	0.00189117
PMPCB	1972.28	0.756327	0.325062	2.32671	0.0199805
TMEM59	1596.51	0.756057	0.29022	2.60512	0.00918421
GNB2	4991.88	0.753318	0.232152	3.24493	0.0011748
MKL1	1015.05	0.75291	0.279423	2.69451	0.00704918
NT5C2	4538.53	0.752234	0.213916	3.51649	0.000437292
CEP55	2161.97	0.752101	0.213985	3.51473	0.000440198
ADI1	558.368	0.751863	0.247234	3.04109	0.0023572
LCOR	1972.9	0.751687	0.213282	3.52438	0.000424473
MPP1	1337.22	0.750852	0.239558	3.13432	0.00172253
CSAD	210.594	0.749116	0.34338	2.18159	0.0291396
CD48	216.895	0.748719	0.372238	2.0114	0.0442833
STAT1	2222.26	0.748555	0.224232	3.33831	0.000842911
GHDC	565.872	0.748166	0.268442	2.78707	0.00531874
TMEM167B	916.448	0.748028	0.265375	2.81876	0.00482097
AKIRIN2	857.507	0.747859	0.311072	2.40414	0.0162108
LAMP2	4338.67	0.747837	0.296955	2.51835	0.0117906
SH2B1	1097.96	0.747608	0.273942	2.72907	0.00635129
SDCBP	1483.11	0.746922	0.26414	2.82776	0.00468756
RNF113A	491.12	0.746695	0.277141	2.69427	0.00705422
PPFIBP2	731.521	0.746581	0.339922	2.19633	0.0280685
ZDHHC18	946.381	0.746489	0.230844	3.23374	0.00122181
FAM110A	178.807	0.746447	0.362121	2.06132	0.0392726
CCDC6	2867.62	0.74624	0.220859	3.3788	0.000728019
STK24	3281.63	0.745708	0.241754	3.08458	0.00203842
MFSD5	492.709	0.743635	0.311834	2.38472	0.0170923
ZKSCAN4	225.675	0.743271	0.365934	2.03116	0.0422388
LBHD1	288.735	0.742078	0.372838	1.99035	0.0465526
LRPAP1	8915.19	0.740536	0.247774	2.98876	0.00280115
PTPN18	1144.56	0.739815	0.224789	3.29115	0.000997774
INPP5F	457.084	0.739148	0.25802	2.86469	0.00417421
ORAI3	181.119	0.737914	0.357787	2.06244	0.0391658
AGO3	828.608	0.736629	0.223979	3.28883	0.00100606
FUCA2	2321.44	0.734607	0.195376	3.75998	0.00016993
RUBCN	494.069	0.734255	0.309973	2.36877	0.0178472
APAF1	770.413	0.732966	0.332285	2.20583	0.0273957
WDR45	415.784	0.732116	0.26304	2.78328	0.00538118
SNRNP25	1275.3	0.731544	0.216853	3.37345	0.000742317
ASF1A	1204.96	0.731386	0.311677	2.34661	0.0189449
ARHGDIB	20143.9	0.730477	0.16629	4.39279	1.12e-05
SFXN5	648.387	0.730277	0.255754	2.85539	0.00429837
LIN7A	1862.61	0.72938	0.207161	3.52083	0.000430201
EGLN1	737.07	0.729352	0.294686	2.47501	0.0133232
TNIP2	1891.04	0.729287	0.202988	3.59276	0.000327197
MITD1	767.383	0.728562	0.312948	2.32806	0.019909
IER5	499.785	0.727932	0.251675	2.89234	0.0038238
INPP1	341.303	0.727782	0.307427	2.36734	0.0179166
SEC11A	4060.53	0.727651	0.278454	2.61318	0.00897044
STX7	790.919	0.726299	0.249281	2.91357	0.00357318
FLI1	1709.67	0.725439	0.257747	2.81454	0.00488469
ERMAP	276.641	0.725237	0.35938	2.01802	0.0435887
SNRNP27	523.566	0.72496	0.335957	2.15789	0.0309361
VAV1	2280.85	0.724628	0.239416	3.02665	0.00247284
ARHGAP26	806.141	0.723752	0.327274	2.21145	0.0270045
ARHGEF39	396.589	0.722587	0.303384	2.38176	0.0172302
STX3	1301.22	0.72166	0.206528	3.49425	0.000475404
DENND6A	580.665	0.720862	0.343018	2.10153	0.0355945
ZNF106	4101.72	0.719969	0.270378	2.66283	0.00774869
TMEM219	608.1	0.71947	0.325895	2.20767	0.027267
ENTPD7	460.459	0.718636	0.342153	2.10034	0.0356992
ZNF700	345.831	0.717548	0.351176	2.04327	0.0410253
SPATS2	666.971	0.717091	0.230427	3.11201	0.00185818
CACNA2D4	1090.95	0.71533	0.246722	2.89934	0.00373954
ITSN2	1013.63	0.715011	0.243101	2.94121	0.00326931
COMTD1	447.465	0.714544	0.274885	2.59943	0.00933789
SLC16A7	259.039	0.714391	0.313171	2.28115	0.0225394
SLC12A9	1573.65	0.714222	0.266381	2.6812	0.00733576
JKAMP	947.166	0.714124	0.304925	2.34197	0.0191823
PPP1R7	1039.13	0.714027	0.2137	3.34125	0.000834007
CARD9	2165.47	0.713753	0.304807	2.34166	0.0191984
NEAT1	3373.94	0.712954	0.320863	2.22199	0.0262842
TIMP1	1388.05	0.712785	0.314567	2.26593	0.0234558
FAM104A	742.471	0.712375	0.222047	3.20821	0.00133563
CHFR	597.438	0.712237	0.265235	2.68531	0.00724626
TMEM170A	690.69	0.711662	0.31614	2.2511	0.0243793
TBL2	1475	0.711384	0.212253	3.35158	0.000803507
HIF1A	1781.09	0.710897	0.194321	3.65836	0.000253832
VAT1	2861.39	0.710347	0.182291	3.89678	9.75e-05
LIMS1	1493.72	0.70981	0.27908	2.54339	0.0109781
PSMC2	3532.72	0.708071	0.174061	4.06795	4.74e-05
DBN1	1323.37	0.708002	0.277375	2.5525	0.0106952
OSBPL7	491.577	0.707306	0.347041	2.0381	0.0415395
PLIN3	1262.19	0.706905	0.198068	3.56901	0.00035833
HMGN4	1229.27	0.704777	0.280974	2.50834	0.0121301
TECPR1	517.882	0.704564	0.336465	2.09402	0.0362584
MED18	277.184	0.704399	0.316613	2.22479	0.026095
TAF12	586.947	0.704292	0.281896	2.49841	0.0124751
PCGF5	535.239	0.703002	0.311582	2.25623	0.024056
FAM200B	512.371	0.702621	0.268658	2.61529	0.00891506
UBE2O	1726.3	0.701878	0.330983	2.12058	0.033957
TRIM5	300.024	0.701718	0.335021	2.09455	0.0362111
PRR14	734.799	0.701553	0.264705	2.65032	0.00804149
MOSPD2	356.354	0.701063	0.318662	2.20002	0.0278053
RAB6A	2218.41	0.701035	0.238357	2.94111	0.00327039
CLK3	1778.73	0.700682	0.280928	2.49417	0.0126253
MLLT11	750.46	0.700399	0.308617	2.26948	0.0232393
CRTC2	924.749	0.700326	0.23915	2.9284	0.00340714
MPPE1	298.537	0.699047	0.312117	2.2397	0.0251107
ENTPD4	1046.88	0.698507	0.234292	2.98136	0.00286976
SLC39A6	385.191	0.698266	0.285528	2.44553	0.014464
USP15	1622.33	0.69763	0.236753	2.94666	0.00321228
EPG5	410.277	0.697435	0.315902	2.20776	0.0272612
RNF167	843.804	0.696954	0.280688	2.48302	0.0130275
RDH11	789.632	0.6968	0.338122	2.0608	0.0393224
FAM96A	3844.68	0.696092	0.245406	2.83649	0.00456125
ABHD18	495.741	0.695795	0.258002	2.69686	0.00699971
SUN2	1384.75	0.695636	0.225879	3.07968	0.00207222
ZNFX1	1132.3	0.695388	0.286187	2.42984	0.0151056
MIR4435-2HG	320.763	0.695333	0.325381	2.13698	0.0325996
INAFM2	1223.35	0.694974	0.283649	2.45012	0.0142808
ZCCHC24	1036.21	0.694743	0.252836	2.74779	0.00599976
RHOU	742.272	0.694667	0.263477	2.63654	0.00837571
PFN1	16362.5	0.693498	0.180749	3.83681	0.000124643
MOSPD3	277.71	0.693119	0.31577	2.19501	0.0281626
CD4	6330.22	0.692704	0.16837	4.11418	3.89e-05
CMTM7	1166.44	0.692501	0.340282	2.03508	0.0418429
PDCD6IPP2	291.472	0.692102	0.302023	2.29155	0.0219314
SLC16A3	7230.75	0.691955	0.176124	3.9288	8.54e-05
TRIM52	494.592	0.690912	0.293455	2.35441	0.0185522
PPCDC	597.193	0.690265	0.272853	2.5298	0.0114127
RRAGD	473.143	0.68956	0.346714	1.98884	0.0467184
MCU	1577.14	0.687683	0.259399	2.65106	0.00802401
NHLRC3	947.54	0.687674	0.246853	2.78576	0.00534023
RAP1B	4416.47	0.687659	0.228745	3.00623	0.0026451
PPP2R5A	1065.1	0.686666	0.242261	2.83441	0.00459107
MYADM	3470.77	0.686495	0.214152	3.20565	0.00134757
VCL	2948.35	0.686216	0.232512	2.95131	0.00316428
GMFG	828.281	0.68477	0.22166	3.08928	0.00200643
ATP11B	1657.5	0.68435	0.191404	3.57542	0.00034966
COX5A	3674.16	0.684028	0.33997	2.01202	0.0442174
WNK1	3682.66	0.68386	0.324531	2.10723	0.035098
ANXA11	3152.62	0.681537	0.257126	2.65059	0.00803502
GUSB	2479.08	0.681273	0.185383	3.67495	0.000237893
GTF2E2	600.145	0.679542	0.259745	2.61619	0.00889167
TGFBR2	452.017	0.679399	0.317494	2.13988	0.0323645
MAP3K5	479.942	0.678725	0.265427	2.55711	0.0105547
CDK5	364.015	0.677043	0.344303	1.96642	0.0492503
GIT2	2995.92	0.676884	0.223903	3.02311	0.00250193
CCNI	4266.5	0.672339	0.328762	2.04507	0.0408484
MLX	2093.01	0.671169	0.201032	3.33861	0.000841974
MTMR1	632.807	0.670578	0.263775	2.54223	0.0110147
RGS14	713.946	0.670109	0.32353	2.07124	0.0383363
PML	1908.22	0.670047	0.241663	2.77265	0.0055602
MBD4	1603.39	0.669488	0.213183	3.14044	0.00168696
PDCD6IP	4081.64	0.668191	0.183988	3.6317	0.000281557
EXOSC4	356.709	0.668096	0.288853	2.31293	0.0207264
SMIM3	707.268	0.666479	0.332073	2.00702	0.044747
MAN2B2	1059.7	0.66573	0.275726	2.41446	0.0157585
C14orf119	1216.84	0.665029	0.220103	3.02145	0.00251568
VCPIP1	627.206	0.66468	0.266749	2.49178	0.0127103
PIR	360.792	0.664494	0.302727	2.19502	0.028162
S100A11	2336.42	0.664026	0.181785	3.6528	0.000259397
RPARP-AS1	659.084	0.664012	0.293149	2.2651	0.0235064
CD63	1932.51	0.662144	0.237692	2.78572	0.00534089
SLC30A7	699.945	0.66208	0.286747	2.30893	0.0209472
VEGFB	466.283	0.662041	0.330173	2.00513	0.0449487
GSTP1	6500.54	0.660884	0.168791	3.91541	9.03e-05
TMEM184C	468.313	0.659729	0.272427	2.42167	0.0154492
ELMSAN1	2154.17	0.657248	0.27394	2.39924	0.016429
TMPO-AS1	661.493	0.657184	0.307827	2.13492	0.0327679
PPM1B	1307.69	0.657036	0.264515	2.48393	0.0129943
AP4B1	711.535	0.656974	0.2427	2.70693	0.00679076
P2RX1	452.133	0.652462	0.30985	2.10573	0.0352276
PARP12	302.437	0.652436	0.33061	1.97343	0.0484466
PTPN7	5782.63	0.652135	0.271062	2.40585	0.0161347
IL13RA1	497.885	0.651425	0.271127	2.40266	0.0162764
FASTKD1	1349.63	0.651216	0.264809	2.45919	0.0139253
BECN1	1300.64	0.651189	0.225492	2.88785	0.00387879
RNF146	526.594	0.650611	0.29498	2.20561	0.0274115
TRABD	1316.54	0.648666	0.208177	3.11594	0.0018336
NUB1	1313.4	0.648139	0.239423	2.70709	0.00678768
TXNRD2	481.669	0.64529	0.31513	2.0477	0.0405898
STX16	1488.03	0.643733	0.290993	2.21219	0.0269535
GGT1	891.134	0.643625	0.258039	2.4943	0.0126208
ORC2	1095.41	0.643127	0.221351	2.90546	0.00366712
MT-ND2	81219.8	0.642128	0.239966	2.67591	0.00745265
EME2	517.836	0.641027	0.268086	2.39112	0.0167968
NSUN5	2396.25	0.639925	0.197837	3.23462	0.00121807
BAZ1A	3851.19	0.638881	0.26104	2.44745	0.0143871
LPCAT3	1211.94	0.638706	0.239539	2.6664	0.00766689
IDS	472.211	0.638579	0.251851	2.53555	0.0112272
TINF2	549.021	0.638568	0.289025	2.20938	0.0271479
ZDHHC13	603.077	0.638562	0.324673	1.96678	0.0492083
MAP4K5	972.868	0.636474	0.21609	2.94542	0.00322517
SEC14L1	632.525	0.634853	0.323706	1.9612	0.0498553
ZUFSP	518.86	0.633913	0.312891	2.02599	0.0427662
ARFRP1	961.623	0.633868	0.279393	2.26873	0.0232848
PNPLA6	1041.48	0.633631	0.252117	2.51324	0.0119629
GCC2	675.225	0.632075	0.311791	2.02724	0.0426383
HEIH	293.705	0.630567	0.29285	2.15321	0.031302
IFFO1	797.749	0.6301	0.263917	2.3875	0.0169636
GTPBP2	1373.74	0.628287	0.271629	2.31303	0.0207208
DOPEY1	382.7	0.627833	0.284725	2.20505	0.0274506
PTBP3	1706.38	0.626366	0.189846	3.29934	0.000969126
FRMD8	631.782	0.625312	0.284912	2.19475	0.0281813
RFWD2	1047.05	0.625026	0.214818	2.90956	0.00361932
PDCL	359.348	0.623066	0.30489	2.04357	0.0409957
CARD8	3170.05	0.622073	0.216152	2.87795	0.00400275
ZDHHC7	1404.51	0.620948	0.220459	2.81662	0.00485321
DBR1	1054.17	0.620409	0.260489	2.38171	0.0172326
ACAT1	2193.93	0.620238	0.301826	2.05495	0.0398835
M6PR	4855.17	0.620042	0.206109	3.00832	0.00262692
PHTF2	697.431	0.619602	0.247943	2.49897	0.0124553
RNPEP	3077.2	0.617763	0.194119	3.1824	0.00146061
RASSF5	2254.58	0.616391	0.194778	3.16458	0.00155309
TTC9C	519.627	0.614402	0.297972	2.06194	0.0392131
NR3C1	922.49	0.61413	0.250553	2.4511	0.0142419
VPS29	2301.53	0.61376	0.297277	2.06461	0.0389601
AKIP1	507.177	0.61277	0.310428	1.97395	0.0483872
RHEB	938.612	0.612363	0.267928	2.28555	0.0222807
FAM72A	292.52	0.612073	0.303242	2.01843	0.0435467
C2CD2L	707.091	0.611262	0.299075	2.04384	0.040969
CAPZB	4407.37	0.610891	0.179256	3.40792	0.000654603
SACM1L	1933.87	0.610863	0.272144	2.24463	0.0247921
ZNF655	2084.28	0.609954	0.2018	3.02256	0.00250646
NUMB	1155.39	0.608846	0.245865	2.47635	0.0132735
COX15	1573.49	0.608488	0.22424	2.71355	0.00665657
REPIN1	3579.45	0.60776	0.255191	2.38159	0.017238
RHOG	2783.82	0.607141	0.184011	3.29949	0.000968612
WDR1	10043.3	0.605334	0.270017	2.24184	0.0249719
HIRIP3	930.94	0.604373	0.243763	2.47935	0.0131623
MTIF3	731.289	0.602023	0.279268	2.15571	0.031106
FGFR1OP2	2659.86	0.601864	0.263184	2.28686	0.0222042
NBR1	901.483	0.600634	0.217425	2.76249	0.00573623
KCNE3	1189.88	0.600187	0.217653	2.75754	0.00582375
SEC62	2792.54	0.600061	0.280665	2.138	0.0325169
LYRM1	412.05	0.599956	0.268756	2.23235	0.0255922
UPRT	321.9	0.599898	0.290819	2.06279	0.0391324
CDC42SE1	3150.93	0.599357	0.182594	3.28246	0.00102907
MINDY3	328.654	0.598787	0.29416	2.03559	0.041792
THYN1	1278.19	0.598597	0.220236	2.71798	0.00656811
NMD3	1442.95	0.597954	0.243122	2.45948	0.0139139
DCAF10	548.181	0.597496	0.243031	2.45852	0.0139511
BORA	1362.36	0.597173	0.254015	2.35093	0.0187264
GAB3	357.07	0.597082	0.278628	2.14293	0.0321183
GHITM	10545.8	0.595689	0.263013	2.26487	0.0235208
PYM1	806.571	0.595225	0.235974	2.52242	0.0116552
MGME1	569.957	0.594991	0.274606	2.16671	0.030257
SRBD1	540.68	0.594736	0.282326	2.10656	0.0351556
RIPK2	460.092	0.59372	0.282764	2.0997	0.0357549
STN1	350.524	0.592816	0.281569	2.1054	0.0352567
MYL12A	2566.84	0.59227	0.21356	2.77333	0.00554865
BTN2A1	895.424	0.592003	0.270825	2.18593	0.028821
FAH	1383.23	0.591802	0.244271	2.42273	0.0154042
PREP	1143.59	0.591646	0.249013	2.37597	0.0175031
MRPL34	818.517	0.59157	0.221169	2.67475	0.00747858
DOCK11	1128.08	0.590523	0.214326	2.75525	0.00586475
NDUFA4	3172.72	0.589838	0.288787	2.04247	0.0411051
MYL6	2491.47	0.589625	0.203225	2.90134	0.00371568
BTK	3442.64	0.587912	0.21907	2.68367	0.0072818
ARRDC2	976.594	0.587812	0.230769	2.54719	0.0108596
CXorf38	1290.76	0.587007	0.287455	2.04208	0.0411431
SSR2	4035.07	0.586745	0.176878	3.31722	0.000909168
MKNK1	714.704	0.586393	0.253818	2.31029	0.0208722
VEZF1	1048.84	0.586097	0.214847	2.72797	0.00637253
ACAA1	1133.61	0.586004	0.255137	2.29682	0.0216289
CDC26	488.075	0.585873	0.288571	2.03026	0.0423303
TAF7	978.344	0.585518	0.230022	2.54549	0.0109125
[truncated: 1,267 more rows]
