# Supplementary material for: KDM3B suppresses APL progression by restricting chromatin accessibility and facilitating the ATRA-mediated degradation of PML/RARα
Source: Cancer Cell Int. 2019 Oct 4;19:256. doi: 10.1186/s12935-019-0979-7 (PMC6778369; doi:10.1186/s12935-019-0979-7)
Supplement: Supplementary file 5 — Additional file 5. PML/RARα-KDM3B coregulated 29-genes signature. [file 12935_2019_979_MOESM5_ESM.xlsx]

## Sheet: Sheet1
FGR
SKIL
HOXA5
BCL3
ADORA3
ALOX5AP
HES1
MMP9
BMF
SYNJ2
PLCB2
PRAM1
RHOH
IRF1
PPARG
CTNNB1
DUSP6
TMC8
GPR132
SH3BGRL3
CAPG
PLAU
B2M
TAGLN2
APBB1IP
TMEM173
PLEKHO1
PSTPIP1
S100A4
